# Supplementary material for: The Kelch-Repeat Superfamily Gene SiNL4 Regulates the Leaf Width in Foxtail Millet
Source: Plants (Basel). 2026 Jun 12;15(12):1826. doi: 10.3390/plants15121826 (PMC13306321; doi:10.3390/plants15121826)
Supplement: Supplementary file 1 [file plants-15-01826-s001.zip › Supplementary Data.xlsx]

## Sheet: Table S1
Table S1 Primers used in this study
Primer name	Upstream sequence	Downstream sequence	Description
SiNL4-CR	GGCGAGAGTACAGAGGAGCACAA	AAACTTGTGCTCCTCTGTACTCT	Construction of knockout vector.
SiNL4-CRNA	TGAGCAACGGATGACAAACT	AACTTCTGCCCAGCTTTCTC	Identification of knockout lines.
SiNL4-CR-P	GACAGGCGTCTTCTACTGGTGCTAC	CACAAATTATCAGCACGCTAGTCAA	Screening for positive clones of the CRISPR-Cas9 knockout vector
p35S-SiNL4	ACGGGGGACGAGCTCGGTACCATGCCGAAGATGTTTGGGTT	TGGCGCGCCGGGCCCTCTAGACTACAGGTTCTGAGGCTTTCG	Clone the cDNA of SiNL4 and connect it to the p35S-MCS-EGFP-6×His-35S-Hyg vector.
p35S-SiNL4-P	TAAGGAAGTTCATTTCATTTGGAGAGAACACGG	GTGTCGACCAGATCTCGTACGCGTA	Screening for positive clones of the expression vector
Atnl4-1	ATCCACCTTGTTGGATGTGAC	AGGCCATTGCTTGGTAATTG	Identification of T-DNA insertion mutants in Arabidopsis thaliana
Atnl4-2	ATTTTGCCGATTTCGGAAC	AGGCCATTGCTTGGTAATTG	Identification of T-DNA insertion mutants in Arabidopsis thaliana
SiNL4-qPCR	ACCAAGGACGAAGCGGAAAA	CCTTCTCCTTCAGTGCCTCG	Primer for real-time quantitative analysis of SiNL4 in foxtail millet and Arabidopsis thaliana.
ACT2	CTCCTTTGTTGCTGTTGACTAC	GCACAATGTTACCGTACAGATC	Reference gene for Arabidopsis thaliana.
SiAct2	CAGGGAGAAGATGACCCAAAT	CACCAGAGTCCAGCACAATAC	Reference gene for foxtail millet.

## Sheet: Table S2
Table S2 The protein sequences used for phylogenetic analysis
Gene	Protein sequence
AT3G05420	MAMPRATSGPAYPERFYAAASYVGLDGSDSSAKNVISKFPDDTALLLYALYQQATVGPCNTPKPSAWRPVEQSKWKSWQGLGTMPSIEAMRLFVKILEEDDPGWYSRASNDIPDPVVDVQINQRAKDEPVVENGSTFSETKTISTENGRLAETQDKDVVSEDSNTVSVYNQWTAPQTSGQRPKARYEHGAAVIQDKMYIYGGNHNGRYLGDLHVLDLKSWTWSRVETKVATESQETSTPTLLAPCAGHSLIAWDNKLLSIGGHTKDPSESMQVKVFDPHTITWSMLKTYGKPPVSRGGQSVTMVGKTLVIFGGQDAKRSLLNDLHILDLDTMTWDEIDAVGVSPSPRSDHAAAVHAERFLLIFGGGSHATCFDDLHVLDLQTMEWSRPAQQGDAPTPRA…
AT5G04420	MEEIRKEIDVGDWHSNLAHDEWTPLPVSGSRASARYKHAAVVVDEKLYIVGGSRNGRYLSDVQVFDLRSLTWSSLKLKTESSSADNIQEDDGSSLREAFPAISDHRMIKWGNKLLLIGGHSKKSSDNMLVRFIDLETHSCGVIDVFGNVPASRGGHSITLVGSRVLVFGGEDKNRRLLNDLHVLHLETMTWDVVETKQTRPVPRFDHTAATHSDRYLLIFGGCSHSIFYSDLHILDLQTMEWSQPHVQGDVVTPRAGHAGITIDENWYIVGGGDNSTGCLETLVLNMSKLVWSTSTHVEARHPLASEGLSVCSASVFGENILVAFGGYNGKYNNDIFVMRLKPGESSHPKIFKSPAAAAAAASVTAAYAIAKSDKSDYPPPANPTLNGNGNSLPERDIR…
AT5G18590	MFSFSKRRMRLGRVKKVQLSDSVQGYKSPLRVTKRADSSSNEAAVAATSYSDELDFQPSSGNSENWMVLSVNGEKPAPRFNHAAATIGNKMIVVGGESGSGLLDDVQVLNFDSCTWSTASSKVYLSPSSLPLMIPAWKGHCLVSWGKKVLLVGGKTDPSSDRVSVWAFDTDSECWSLMDAKGDLPVSRSGHTVVRASSVLILFGGEDSKKRKLNDLHMFDLKSSTWLPLNCTGTRPCARSHHVATLFDDKILFVFGGSGKNKTLNDLYSLDFETMVWSRIKIRGFHPSPRAGSCGVLCGTKWYITGGGSRKKRHAETLVFDILKVEWSVASISSQSSVTSNKGFSLVLLQHKDKDFLVAFGGTKKDPSNQVDAFTIDKNKSESPTHPQTTSKKNPGRLL…
AT5G27630	MAHMVRASSGLSYPERFYAAASYVGLDGSQSSVKQLSSKFSNDTSLLLYTLHQQATLGPCSIPKPSAWNPVEQSKWKSWQGLGTMPSIEAMRLFVKILEEADPGWYPRTSNSVLDPAVHVQINSTKAEPSFESGASFGETKTITSEDGRLTETQDKDVVLEDPDTVSVYNQWTAPRTSGQPPKARYQHGAAVIQDKMYMYGGNHNGRYLGDLHVLDLKNWTWSRVETKVVTGSQETSSPAKLTHCAGHSLIPWDNQLLSIGGHTKDPSESMPVMVFDLHCCSWSILKTYGKPPISRGGQSVTLVGKSLVIFGGQDAKRSLLNDLHILDLDTMTWEEIDAVGSPPTPRSDHAAAVHAERYLLIFGGGSHATCFDDLHVLDLQTMEWSRHTQQGDAPTPRA…
LOC_Os02g57690	MGEGINGDAGDLAAAPYDQWLPFSPAGGSPRPSARYKHAAEVVREKLYVVGGSRNGRYLSDIQVFDFRTLKWSALSAARDSSQLNIENNTTDPSFPALAGHSLVNWKKYIVVVAGNTRTSTSNKVSVWLINVETNSWSSVDTYGKVPISRGGQSVSLVGSRLIMFGGEDNKRRLLNDLHILDLETMMWEEVKTGKGGPAPRYDHSAAVYADQYLLIFGGSSHSTCFSDIYLLDLQTMEWSQPDTQGAHINPRSGHAGTMIDENWYIVGGGDNASGSTDTIMMNASKFVWSVVTSVPARDPLACEGLTLCSTTVDGEKFLVAFGGYNGQYNNEIFVMKLKPRNLVQPRLLQSPAAAAAAASVTAAYAVITDEKTRDIVATDDLDVKRVQPSGSSKQITTE…
LOC_Os03g61930	MHKPKEDPKVILASTNGTSVPEPKTISENGSSVETQDKVVILEGLSAVSVHEEWTPLSVNGQRPKPRYEHGATVVQDKMYIFGGNHNGRYLSDLQALDLKSLTWSKIDAKFQAGSTDSSKSAQVSSCAGHSLISWGNKFFSVAGHTKDPSENITVKEFDPHTCTWSIVKTYGKPPVSRGGQSVTLVGTTLVLFGGEDAKRCLLNDLHILDLETMTWDDVDAIGTPPPRSDHAAACHADRYLLIFGGGSHATCFNDLHVLDLQTMEWSRPKQQGLAPSPRAGHAGATVGENWYIVGGGNNKSGVSETLVLNMSTLTWSVVSSVEGRVPLASEGMTLVHSNYNGDDYLISFGGYNGRYSNEVFALKLTLKSDLQSKTKEHASDGTSSVLEPEVELSHDGKI…
LOC_Os11g43590	MPKMFGFSRRRMKLGRLKGHLHDPFHGSRSPARTKRSSHPNGEDQVTTSVSGRADDLAWRCSSDTFDLNGRAFENSENWAVLSTEGDKPIPRFDHAAAMVGSKMVVFGGDSGHHLLDDTKILSLDKLTWDSVAPKIRVSQGGHAPKFRPCKGHSLVPWGKNVILVGGKTDPPSDRISVWSFNTETDLWSYIEVKGDIPVARSGHTVIRAGPVLILFGGEDGKGKKLHDLHMFDLKSSTWLPLNYKGAGPSPRSNHVAALYDDRILLIFGGQSKSKTLNDVHALDFETMVWSRVKTHGHHPSPRAGCCGALCGTKWYIAGGGSKKKRHPETWVFDILESKWSVCVVPPSSSITTKKGFSMVPLYYRDKIVLVAFGGNKKEPSDKVEVLVVLQNEHCFSWR…
LOC_Os12g35350	MPNMFGFSRSRMRIGRSKGHSTDPLDSSKSPSGLVKHLSLPNGDDQITTSVSGRVDDLAFRCSSDTYDLDDRALVSSRNWAVLSTEGSRPSPRFAHAAALVGSKMVVFGGDSGDQLLDDTKILNLEKLTWDSVAPKVRPSPNRRPSKLPACKGHCLVQWGNSVILVGGKTEPASDRLAVWTFNMETEVWSLMEAKGDIPAARSGHTVTRAGATLILFGGEDTKGKKRHDLHMFDLKSSTWLPLNYKGSGPSPRSNHVAALYEDRILLIFGGHSKSKTLNDLFSLDFETMVWSRVKIHGPHPTPRAGCSGVLCGTKWYIAGGGSKKKRHAETWAFDVVEYKWSVCVVPPSSSIATKKDFSMVPLYHRDKIVLVAFGGNRKEPSDKVEILVVLQNEHSFSR…
LOC_Os12g35560	MASAKVSHPVKSASEESKVLVVENGKMVDVQDKEITMEGLCSISSYDQWARIPVSGPLPKPRYKHAAAVVQEKMYVFGGNHNGRYLGDMQVLDFKCLSWSKLEAKIQSEEPSDLTGTASLPPCAGHALVPWGNKILCLAGHTREPTESLSVKEFDPQTCTWSTLRTYGRSPSSCGGQSVTLVGGTLVVFGGEGDGRSLLNDLHVLDLETMTWDEFETTGTPPSPRSEHAAACYADRYLLIFGGGSHSTCFSDLHLLDMQTMEWSRPEHQGITPEPRAGHAGVTVGENWFITGGGNNKKGVPETLVLNMSTFVWSVVTGLEGRAPPTSEIYALKSSRKSGVPSGQLNEPETNGLASVAENSSRGVIFEIEELQDEKTIKRADTSKTLLQAVKGEKSHIEE…
Seita.1G372000	MGEGINGDARFAAAPYDHWVLLDPAGGSPRPSARYKHAAQVVQDKLYVVGGSRNGRSLSDVQVFDFRTFTWSALNLTRDSNQLNHENNATGGSFPALAGHSLVKWKNNLVVVAGNTRSSSSSNKVSVWLIDVETNSWSAFDTYGKVPTARGGQSVSLLGSRLLMFGGEDNKRRLLNDFHILDLETMMWEEVKTEKGGPAPRYDHSAAVYADQYLLIFGGSSHSTCFNDLYLLDLQTLEWSQPDTQGAHIAPRSGHAGTMIDENWYIVGGGDNASGSTDTIVMNASKFVWSVVTSISARDPLACEIFILRLKARNLVQPRLLQSPAAAAAAASVTAAYAVITATDEKTRDIVATDDFDIKKALPANYSKKFVVEIDAVNGEKDKLESRLAEVRDENSKLK…
Seita.3G343400	MATVQGPMAIGSASHNGIAPEEPKVVVAENGKAVDVQEKEISMEGFCSISAYDQWTPLSVSGQLPRPRYKHGAVVIQQKMYVFGGNHNGRYLGDTQVLDLKSLSWSMLEAKSESAEAVSFAACAGHSLIPWGNKILCLAGHSREPTESLSVKEFDPQTCTWSSLRTYGSSPSSRGGQSVTLVGDTLVVFGGEGHGRSLLNDLHILDLETMTWDEFETTGTPPSPRSEHAAACFAERYLLIFGGGSHSTCFSDLHLLDTQTMEWSRPEQQGVTPEPRAGHAGVTIGEYWFITGGGNSRKGVTDTLVLNMSTYEWSVVTGLEARAPPTSEGSSLVMHTIDGENFLVSFGGYSGRYSNQVYALKTSLKSSVPIQQKTETDINGTTPISIPENSSRKVIFEIE…
Seita.3G343900	MFGFSRRRVKLGRLKGDQSDPLNSSRSTTGPAKQLSLPNGDDAVTTSVSGRADDLSYRCSSDTFDLDGRSFNISENWTVLSTEGEKPIPRFYHAAAIVSSKMVVFGGDSGHHLLDDTKILNLEKLIWDPAPPKVRPSPNGHSAKLPACKGHCLVPWGNSVILVGGKTEPASDRLSVWIFNTETELWSHVEAKGDIPAARSGHTVIRAGATLILFGGEDTKGKKRHDLHMFDLKSSTWLPLNYKGAGPSPRSNHVAALYDDRILLIFGGHSKSKTLNDLYSLDFETMVWSRVKTHGHHPSPRAGCSGALCGNKWYIAGGASKKKRHVETWVFDILQYKWSVCVVPPSSSITSKKGFSMVPFYHRDKIALIAFGGNKKEPCNKVEILVVLQNEHSFSWRSA…
Seita.5G027400	MERRRKAMWLYPKVVGFNPPERWGHSACFFEGVVYVFGGCCGGLHFSDVLTLNVETMAWSSMATTGQRPGTRDSHGAALVGHRMLVFGGTNGGKKVNDLHVLDLRTGEWTRPQCKGAPPSPRESHTVTVVGGDRLVVFGGSGEGEGNYLSDVHVLDVPTMTWSTPEVKGDYAPAPRDSHGAVAVGGRLFVYGGDCGDRYHGEVDVLDVDTMAWSRFPVKGASPGVRAGHASISVGSKVYIIGGVGDKQYYSDVWVLDVANRSWSQLEICGQQPQGRFSHTAVVMNTDIAIYGGCGEDERPLNELLILQLGSEHPNGRYNISMCKVLSNHWSQEKRKFLRSETQKDASVSNGEMVQKPREAEIEQRNPFLRGLENGHAKRRKTGEARPNEPESEQEEHSL…
Seita.8G220000	MPKMFGFSRRRMKLGRLKGHLHDPFHGSRSPSRQTKRFSHPNGEDPVTTSVSGRADDLAWRCSSDTFDLNGRAFESSENWAVLSTEGDKPTPRFDHAAAMVGSKMVVFGGDSGHRLLDDTKILSLDKLSWDSVSPKVRPSSNGRCPKLRPCKGHCLVPWGKNVILVGGKSDPPYDKISVWTFNTETELWSHMETKGDVPVSRSGHTVIRAGPVLILFGGEDAKGKKLHDLHMFDLKSLTWLPLNYKGAGPSPRSNHVAALYDDRILLIFGGQSKSKTLNDIHALDFETMVWSRIKTHGHHPSPRAGCCGALCGTKWYIAGGGSKKKRHPETWVFDVLESKWSVCVVPPSSSITTKKGFSMVPLYYRDKIVLVAFGGNKKEPSDKVEVLVVLQNEHCFSW…
Seita.9G026200	MASSGLAYPDRFYAAAAYAGFGAGGATSSAAISRFQNDVALLLYGLHQQATVGPCNVPKPRAWNPVEQSKWTSWHGLGSMPSAEAMRLFVKILEEEDPGWYSRVPEFNSEPVVDIQMHKPKEEPQIVPASTNGTSISEPKIISENGSSVETQDKDVILEGLSTVSSLDEWTPLSISGHHPKPRYEHGATVLQDKMYIFGGNHNGRYLSDLQALDLKSLTWSKIDAKLQAESSDSAKTSQIAPCAGHSLITWGHKFFSIAGHTKDPSEGITVKEFDPHTCTWSIVRTYGKSPVSRGGQTVTLVGTTLVLFGGEDAKRCLLNDLHILDLETMTWDDVDAIGTPPSPRSDHAAACHADRYLLIFGGGSHATCFNDLHVLDLQTMEWSRPKQQGLTPSPRAGH…
Zm00001d012892	MASSGLAYPDRFYAAAAYAGFGVGEATSSAAISRFQNDVALLLYGLHQQATVGPCNVPKPRAWNPVEQSKWTSWHGLGSMPSAEAMRLFVKILEEEDPGWYSRAPEFNPEPVVDIQMHKPKDEPHSVPGSTNGTSIPEPNISENGSSVEAQDKDVILEGLSTVSSHDQWTPLSVSGLRPKPRYEHGATVLQNKMYIFGGNHNGRYLSDLQALDLKSLTWSKVDAKLQAEPADSTKTTQIAPCAGHSLISWGNKFLSIAGHTKDPSEGVTVKEFDPHTCTWSIVRTYGKPPVSRGGQTVTLVGTTLVLFGGEDAERCLLNDLHILDLETMTWDDVDAIGTPPSPRSDHAAACHADRYLLIFGGGSHATCFNDLHVLDLQTMEWSRPKQQGPTPSPRAGHA…
Zm00001d023868	MTSVSGHADDLSYRCSSDTFDPQGRTFDISENWTVLSTEGDKPIPRFYHAAAIVSSKMVVFGGDSGNRLLDDTKILNLEKLTWDSAPPKVCPSPNGCSMKLPACKGHCLLDCCLSFGCFGMNFTYSINVFLLEAGYVMLLWKIVPWGNSVILVGGKTEPASDHLSVWTFNTETELWSLIEAKGDIPAARSGHTVIRAGATLILFGGEDTKGKKRHDLHMFDLKSSTWLPLNYKGTGPSPRSNHIATLYDDRVLLIFGGHSKSKTLNDLYSLDFDTMVWSRVKTHGPHPSPRAGCSGTLCGTKWYIAGGASKKKRHAETWVFDVLQCKWSVCVVPPSSSITTKKGFSMVPFYHKDKIALIAFGGNKKEPCNKVEVLVVLQNEHSFSWRSAPEVDTMVYEY…
Zm00001d034758	MASSGLAYPDRFYAAAAYAGFGAGGATSSAAISRFQNDVALLLYGLHQQATVGPCNVPKPRAWNPVEQSKWTSWHGLGSMPSAEAMRLFVKILEEEDPGWYSRVPEFNPEPVVDIQMHKPKDEPQSVPASTNGTSISEPKIISENGSSVETQDKDVILEGLSTVISHDEWTPLSVSGLRPKPRYEHGATVLQNKMYIFGGNHNGRYLSDLQALDLKSLIWSKVDTKFQAEPADSTITTQIAPCAGHSLISWGNKFLSIAGHTKDPSEGITVKEFDPHTCTWSIVKTYGKPPVSRGGQTVTLVGTTLVLFGGEDAKRCLLNDLHILDLETMTWDDVDAIGNPPSPRSDHAAACHADRYLLIFGGGSHATCFNDLHVLDLQTMEWSRPKQQGLTPSPRAGH…
Zm00001d041692	MTVAVLTAAKESVAMGSAILNSIAPEEPKVVVPEYGETADIQDKEVSMEQLCSISTYDQWTPLSVSGQLPKPRYKHGAVVIQQKMYVFGGNHNGRYLGDIQVLDFKTLSWSKLEAKSQAEPSESAGAVPFSACAGHSVIQWGNKILCLAGHTREPAESLSVKEFDPQTCTWSTLRTYGRSPSSRGGQSVTLVGDTLVVFGGEGHGRSLLNDLHILDLETMTWDEFETTGTPPSPRSEHAAACFAERYLLIFGGGSHSTCFSDLHLLDTQTMEWSRPKQQGVTPESRAGHAGVTIGEYWFITGGGNSRKGVSDTLVLNLSTYEWSVLTNLEARAPPVSEAYALKASLKPSVPSQQINESDTNGFSPLSVAENSSRKVIFEIEELKDEKELHLVQDQLSIE…
Zm00001d046434	MASSGLAYPDRFYAAAAYAGFGAGGATSSSTACTAVCSSPSICFGDRNSVGDFGFCFVQATVGPCNVPKPRAWNPVEQSKWASWHGLGSMPSAEAMRLFVKILEEEDPGWYSRVPEFNSEPIVDIQMHKPKEEPQIVPASTNGTSISEPKIISENGSSVETQDIDVILEGLSTVSSLDEWTPLAISGHRPKPRYEHGATVLQDKMYIFGGNHNGCYLSDLQALDLKNLTWSKIDAKLEAESSDSAKTSQIAPSNGGCLLFCTILWITWGNKFFSIAGHTKDPSEGVTVKEFDPHTCTWSIVRTYGKSPVSRGGQTVTLVGTTLVLFGGEDAKRCLLNDLHILDLETMTWDDVDAIGTPPPRSDHAAACHADRYLLIFGGGSHATCFNDLHVLDLQTMEW…
Zm00001d048718	MPKMFGFSRRRMKLGRLKGHLHDHFHGPRSPSRTTKRSSSHHNAEDPLATSVSGRADDLAWRCSSDTFDLNGRDFESSENWAVLSTEGDKPAPRFDHAAAMVGSKMVVFGGDSGQSLLDDTKILSLDKLTWDSVAPKVRPPLNGRSLKLRPCRGHCLVSWGKNVILVGGKSDQPYDKISVWTFNTESELWSHMEAKGDIPVSRSGHTVIRAGPVLILFGGEDAKGKKLHDLHMFDLKSLTWLPLNYKGAGPSPRSNHVAALYDDRVLLIFGGQSKSKTLNDIHALDFETMVWSRVKTHGHHPSPRAGCCGALCGTKWYIAGGGSKKKRHPETWVFDVLESRWSVCVVPPSSSITTKKGFSMVPLYYRDKIVLVAFGGNKKEPSDKVEVLVVLQNEHCFS…
Zm00001d051876	MGKGISGDARLAAAPYDQWVLLSPAGGSPRPPARYKHAAQVVQDKLYVVGGSRNGRSLSDVQVFDFKTSSWSALSPARGSKHPNHENDATGGSFPALAGHSMVKWKNYLLAVAGSTRSSSSLNKVSVWLIDVQANSWSAVETYGKVPTARDGQSVSILGSRLLMFGGEDNKRRLLNDLHILDLETMMWEEVKSEKGGPAPRYDHSAAVYADQYLLIFGGSSHSTCFNDLYLLDLQTLEWSQPDAQGAHITPRSGHAGAMIDENWYIVGGGDNASGSTDTVVINASKFVWSVVTSVSARDPLACEGLTLCSTTVDGEKVLIAFGGYNGKYSNEIFVLKSKPRNLVQPRLLQSAAAAAAAASVTAAYAVITATDEKTRDIVATDDFDIKRAQPASNSKKFV…

## Sheet: Table S3
Table S3 List of differentially expressed genes between the Ci846 and ko1
gene_id	BaseMean_DESeq2	BaseMean_control_Ci846	BaseMean_case_A	FoldChange	log2FoldChange	p-value	q-value	Regulation	FPKM_A1	FPKM_A3	FPKM_A6	FPKM_Ci846_3	FPKM_Ci846_4	FPKM_Ci846_7	gene_symbol	description	GO_id	GO_term	pathway	pathway_description
Seita.8G251800.v2.2	3752.84	7498.72	6.96764	0.000928859	-10.0723	2.85036e-130	3.65345e-126	Down	0.224783	1.61145	0.549769	615.262	869.625	1018.41
Seita.8G245700.v2.2	392.044	768.609	15.4783	0.0201708	-5.63158	2.61046e-103	2.23064e-99	Down	0.150959	0.175215	0.189881	7.91097	8.12136	8.43279
Seita.8G241700.v2.2	568.584	1124.46	12.7062	0.0112703	-6.47132	4.07915e-97	2.61423e-93	Down	0.1399	0.267447	0.136866	14.8627	18.0694	13.5892	WAK2	Wall-associated receptor kinase 2	GO:0005634,GO:0005886,GO:0005524,GO:0005509,GO:0030247,GO:0106310,GO:0004674,GO:0007166,GO:0009992,GO:0009311,GO:0006468,GO:0009751,GO:0009826	nucleus|plasma membrane|ATP binding|calcium ion binding|polysaccharide binding|protein serine kinase activity|protein serine/threonine kinase activity|cell surface receptor signaling pathway|cellular water homeostasis|oligosaccharide metabolic process|protein phosphorylation|response to salicylic acid|unidimensional cell growth
Seita.8G245300.v2.2	565.506	1126.31	4.70181	0.00420933	-7.89219	3.44974e-75	1.26334e-71	Down	0.0204557	0.156421	0.120072	23.757	24.9355	19.2502
Seita.8G241900.v2.2	377.835	752.462	3.20728	0.00421664	-7.88969	4.63204e-46	1.48428e-42	Down	0.04197	0.0802342	0.0136866	10.5687	13.6261	6.93081	WAK2	Wall-associated receptor kinase 2	GO:0005634,GO:0005886,GO:0005524,GO:0005509,GO:0030247,GO:0106310,GO:0004674,GO:0007166,GO:0009992,GO:0009311,GO:0006468,GO:0009751,GO:0009826	nucleus|plasma membrane|ATP binding|calcium ion binding|polysaccharide binding|protein serine kinase activity|protein serine/threonine kinase activity|cell surface receptor signaling pathway|cellular water homeostasis|oligosaccharide metabolic process|protein phosphorylation|response to salicylic acid|unidimensional cell growth
Seita.5G417500.v2.2	1101	1835.73	366.266	0.199578	-2.32498	4.33136e-37	1.0094e-33	Down	4.97517	3.83955	6.11297	21.3413	26.0742	23.9118
Seita.5G394800.v2.2	152.94	261.856	44.0235	0.168075	-2.57282	1.47337e-31	2.90537e-28	Down	1.14388	1.02359	1.14288	6.00013	6.45378	6.37086	MRS2-E	Magnesium transporter MRS2-E	GO:0016020,GO:0015095	membrane|magnesium ion transmembrane transporter activity
Seita.8G246300.v2.2	951.447	1902.89	0	9.18488e-05	-13.4104	2.3401e-29	3.99924e-26	Down	0	0	0	128.052	119.961	147.365	CBL6	Calcineurin B-like protein 6	GO:0005509,GO:0019900,GO:0019722	calcium ion binding|kinase binding|calcium-mediated signaling
Seita.8G242300.v2.2	1738.57	3182.66	294.475	0.0925507	-3.43361	1.53339e-28	2.31226e-25	Down	3.26733	3.95505	5.0043	51.4814	25.3422	47.7265	WAK4	Wall-associated receptor kinase 4	GO:0005886,GO:0005524,GO:0005509,GO:0030247,GO:0106310,GO:0004674,GO:0007166,GO:0048527,GO:0006468,GO:0009826	plasma membrane|ATP binding|calcium ion binding|polysaccharide binding|protein serine kinase activity|protein serine/threonine kinase activity|cell surface receptor signaling pathway|lateral root development|protein phosphorylation|unidimensional cell growth
Seita.8G229400.v2.2	164.894	300.541	29.2466	0.0971811	-3.36318	9.16143e-28	1.17427e-24	Down	2.04878	1.78553	1.59168	14.1398	15.9789	23.5301
Seita.3G164800.v2.2	108.26	205.468	11.0526	0.0538585	-4.21468	9.73925e-27	1.18888e-23	Down	0.0573778	0.0411335	0.0654888	1.18354	0.969024	0.72926	XI-K	Myosin-17	GO:0015629,GO:0005737,GO:0016459,GO:0009506,GO:0035619,GO:0030133,GO:0031982,GO:0051015,GO:0005524,GO:0005516,GO:0003774,GO:0000146,GO:0007015,GO:0030048,GO:0051301,GO:0010154,GO:0051645,GO:0048467,GO:0090436,GO:0051646,GO:0060151,GO:0009791,GO:0048768,GO:0048767,GO:0010091,GO:0010090,GO:0009826,GO:0030050	actin cytoskeleton|cytoplasm|myosin complex|plasmodesma|root hair tip|transport vesicle|vesicle|actin filament binding|ATP binding|calmodulin binding|cytoskeletal motor activity|microfilament motor activity|actin filament organization|actin filament-based movement|cell division|fruit development|Golgi localization|gynoecium development|leaf pavement cell development|mitochondrion localization|per…	sita04814	Motor proteins
Seita.8G243800.v2.2	510.52	854.82	166.219	0.194423	-2.36273	1.13367e-26	1.32099e-23	Down	1.30507	1.56317	1.25312	7.52957	5.71019	6.98866	RGA4	Putative disease resistance protein RGA4	GO:0043531,GO:0005524,GO:0050832	ADP binding|ATP binding|defense response to fungus
Seita.8G246600.v2.2	380.968	761.935	0	0.000229365	-12.0901	3.01899e-24	3.22466e-21	Down	0	0	0	8.32429	9.1228	8.7668
Seita.8G243100.v2.2	135.146	268.685	1.60824	0.00590538	-7.40375	8.26496e-24	8.47489e-21	Down	0.0103122	0.0394278	0	3.06304	1.87155	3.19021	PIK-2	Disease resistance protein Pik-2	GO:0043531,GO:0005524,GO:0042742,GO:0002758,GO:0009626	ADP binding|ATP binding|defense response to bacterium|innate immune response-activating signaling pathway|plant-type hypersensitive response
Seita.8G245600.v2.2	78.0028	147.787	8.21833	0.0556264	-4.16809	1.07859e-22	1.02406e-19	Down	0.18187	0.13521	0.197695	3.14122	3.50448	2.16399
Seita.7G328300.v2.2	61.9564	120.36	3.55261	0.0290406	-5.10578	5.55175e-21	4.90756e-18	Down	0.811042	0.516824	0.132242	14.7219	18.6719	14.7678
Seita.3G110300.v2.2	103.015	206.03	0	0.000848297	-10.2031	3.86122e-17	2.91125e-14	Down	0	0	0	7.00621	9.24877	10.442	VSPA	Stem 28 kDa glycoprotein	GO:0045735	nutrient reservoir activity
Seita.3G087800.v2.2	121.998	220.51	23.4869	0.106879	-3.22596	3.02734e-15	2.04226e-12	Down	0.305843	0.361126	0.65122	5.23692	2.79348	3.54178	WAV3	E3 ubiquitin-protein ligase WAV3	GO:0046872,GO:0061630,GO:0009630,GO:0010274,GO:0016567,GO:0048364	metal ion binding|ubiquitin protein ligase activity|gravitropism|hydrotropism|protein ubiquitination|root development
Seita.5G416500.v2.2	1535.65	2162.02	909.281	0.42053	-1.24972	3.72281e-15	2.44703e-12	Down	12.1239	11.3383	13.3595	25.1226	33.8342	24.9114
Seita.8G239100.v2.2	98.2408	165.767	30.715	0.185088	-2.43372	2.82805e-14	1.68598e-11	Down	0.293644	0.298789	0.305809	1.24736	2.11071	1.31151	PIK-2	Disease resistance protein Pik-2	GO:0043531,GO:0005524,GO:0042742,GO:0002758,GO:0009626	ADP binding|ATP binding|defense response to bacterium|innate immune response-activating signaling pathway|plant-type hypersensitive response
Seita.3G013400.v2.2	116.223	232.144	0.30229	0.00146634	-9.41357	2.96182e-14	1.7256e-11	Down	0	0	0.0850947	26.7834	18.6802	13.5484	TFB2	General transcription and DNA repair factor IIH subunit TFB2	GO:0000439,GO:0005675,GO:0001671,GO:0003690,GO:0006289,GO:0070816	transcription factor TFIIH core complex|transcription factor TFIIH holo complex|ATPase activator activity|double-stranded DNA binding|nucleotide-excision repair|phosphorylation of RNA polymerase II C-terminal domain
Seita.3G145300.v2.2	43.0536	86.1072	0	0.00203053	-8.94392	4.47025e-13	2.49119e-10	Down	0	0	0	3.96153	3.36185	3.94327
Seita.3G137100.v2.2	96.3693	168.221	24.5179	0.145405	-2.78185	2.91835e-12	1.49624e-09	Down	2.23748	1.25806	1.48076	11.4024	14.3321	6.97601	CV	Protein CHLOROPLAST VESICULATION	GO:0009941,GO:0031969,GO:0009535,GO:0097708,GO:0005773,GO:1904821,GO:0010150,GO:0009735,GO:0006979,GO:1902074,GO:0009414	chloroplast envelope|chloroplast membrane|chloroplast thylakoid membrane|intracellular vesicle|vacuole|chloroplast disassembly|leaf senescence|response to cytokinin|response to oxidative stress|response to salt|response to water deprivation
Seita.3G171300.v2.2	442.33	590.026	294.635	0.499463	-1.00155	9.14833e-12	4.50995e-09	Down	5.99756	6.34771	6.53746	11.0134	12.0525	13.1321	RhGT1	Anthocyanidin 5,3-O-glucosyltransferase	GO:0008194,GO:0009718	UDP-glycosyltransferase activity|anthocyanin-containing compound biosynthetic process
Seita.7G328500.v2.2	54.6808	109.033	0.328415	0.00312086	-8.32384	1.0315e-11	4.98913e-09	Down	0.0961813	0	0	10.2848	11.6372	9.0513	PTAC6	PLASTID TRANSCRIPTIONALLY ACTIVE protein 6, chloroplastic	GO:0009507,GO:0042644,GO:0000427,GO:0042793,GO:0045893,GO:0006355	chloroplast|chloroplast nucleoid|plastid-encoded plastid RNA polymerase complex|plastid transcription|positive regulation of DNA-templated transcription|regulation of DNA-templated transcription
Seita.8G234300.v2.2	31.1044	62.2088	0	0.00280968	-8.47538	1.14503e-11	5.43573e-09	Down	0	0	0	8.489	9.92548	10.8199
Seita.3G082000.v2.2	92.4386	167.876	17.0009	0.100972	-3.30797	2.30058e-10	9.90721e-08	Down	1.22101	0.763104	0.459432	11.7172	4.49826	6.65452
Seita.5G257200.v2.2	245.804	491.609	0	3.75469e-08	-24.6667	2.72697e-10	1.146e-07	Down	0	0	0	0	43.2114	0.310918	SOT14	Cytosolic sulfotransferase 14	GO:0005737,GO:0008146,GO:0051923	cytoplasm|sulfotransferase activity|sulfation
Seita.8G242600.v2.2	540.529	792.801	288.257	0.363653	-1.45937	3.99608e-10	1.62602e-07	Down	2.44132	2.38835	2.4605	7.73813	4.98083	6.30055	RGA4	Putative disease resistance protein RGA4	GO:0043531,GO:0005524,GO:0050832	ADP binding|ATP binding|defense response to fungus
Seita.8G246500.v2.2	40.8168	81.3136	0.319957	0.0041838	-7.90097	5.24489e-10	2.10083e-07	Down	0	0.0196733	0	1.89518	2.05447	0.979583
Seita.8G154600.v2.2	24.8079	49.6159	0	0.00352016	-8.15014	5.90268e-10	2.32793e-07	Down	0	0	0	0.44571	0.461582	0.20633	RGA1	Putative disease resistance protein RGA1	GO:0043531,GO:0005524,GO:0050832	ADP binding|ATP binding|defense response to fungus
Seita.8G242700.v2.2	20.3544	40.7088	0	0.00429423	-7.86338	8.48017e-10	3.24461e-07	Down	0	0	0	2.89868	3.19786	3.69461	SD25	G-type lectin S-receptor-like serine/threonine-protein kinase SD2-5	GO:0005886,GO:0005524,GO:0005516,GO:0030246,GO:0004672,GO:0106310,GO:0004674,GO:0031625,GO:0046777	plasma membrane|ATP binding|calmodulin binding|carbohydrate binding|protein kinase activity|protein serine kinase activity|protein serine/threonine kinase activity|ubiquitin protein ligase binding|protein autophosphorylation
Seita.8G245900.v2.2	29.4948	57.7283	1.26141	0.021884	-5.51398	1.23008e-09	4.63721e-07	Down	0.0503922	0	0.0492992	0.898081	2.3118	1.14468
Seita.8G078700.v2.2	30.3093	60.3164	0.30229	0.00564263	-7.46942	3.74713e-09	1.35292e-06	Down	0	0	0.0199712	0.808476	1.37905	1.47946
Seita.8G246800.v2.2	18.3823	36.7645	0	0.00474825	-7.71839	4.14121e-09	1.47444e-06	Down	0	0	0	1.45645	2.47195	1.43205	RIXI	Xylanase inhibitor protein 1	GO:0005576,GO:0004568,GO:0004857,GO:0005975,GO:0050832	extracellular region|chitinase activity|enzyme inhibitor activity|carbohydrate metabolic process|defense response to fungus
Seita.J024800.v2.2	25.2269	50.4538	0	0.00345963	-8.17516	5.09532e-09	1.74158e-06	Down	0	0	0	0.943222	2.20922	0.43795	RGA1	Putative disease resistance protein RGA1	GO:0043531,GO:0005524,GO:0050832	ADP binding|ATP binding|defense response to fungus
Seita.3G089300.v2.2	27.0584	53.7969	0.319957	0.00633204	-7.30311	7.25925e-09	2.42145e-06	Down	0	0.0121028	0	0.664434	0.561728	0.780679
Seita.5G300200.v2.2	43.0395	86.0791	0	2.02519e-07	-22.2354	1.27067e-08	4.17611e-06	Down	0	0	0	0	7.51417	0
Seita.3G087700.v2.2	303.553	435.879	171.228	0.392667	-1.34862	3.04716e-08	9.64371e-06	Down	2.2258	2.79872	1.94422	6.34895	5.6773	4.95854
Seita.9G276700.v2.2	26.3474	52.6948	0	3.23765e-07	-21.5586	3.4722e-08	1.08549e-05	Down	0	0	0	0	8.97114	0	FATB1	Palmitoyl-acyl carrier protein thioesterase, chloroplastic	GO:0009507,GO:0000036,GO:0016297,GO:0016296	chloroplast|acyl carrier activity|acyl-[acyl-carrier-protein] hydrolase activity|palmitoyl-[acyl-carrier-protein] hydrolase activity
Seita.6G158100.v2.2	148.493	219.317	77.6701	0.353915	-1.49852	4.73846e-08	1.44608e-05	Down	2.7131	1.96464	1.87675	5.75236	5.02897	6.93662
Seita.5G298700.v2.2	22.0925	44.1851	0	3.84231e-07	-21.3115	4.97746e-08	1.50114e-05	Down	0	0	0	0	5.42451	0
Seita.8G248800.v2.2	122.754	186.079	59.4292	0.3192	-1.64747	7.97677e-08	2.3504e-05	Down	0.910708	1.05602	0.759502	3.35548	2.39344	2.39008	RPPL1	Putative disease resistance RPP13-like protein 1	GO:0043531,GO:0005524,GO:0006952,GO:0051707	ADP binding|ATP binding|defense response|response to other organism
Seita.5G077600.v2.2	17.1831	34.3662	0	4.89636e-07	-20.9618	8.23876e-08	2.40001e-05	Down	0	0	0	0	7.51053	0
Seita.8G250000.v2.2	385.757	522.507	249.006	0.476472	-1.06954	1.1115e-07	3.16591e-05	Down	3.30986	3.05866	3.01104	7.17091	6.05873	5.52226	SCL14	Scarecrow-like protein 14	GO:0005829,GO:0005634,GO:0003700,GO:0043565,GO:0000976,GO:0045893,GO:0006355,GO:0080183,GO:0009410	cytosol|nucleus|DNA-binding transcription factor activity|sequence-specific DNA binding|transcription cis-regulatory region binding|positive regulation of DNA-templated transcription|regulation of DNA-templated transcription|response to photooxidative stress|response to xenobiotic stimulus
Seita.4G103200.v2.2	28.8745	57.7491	0	0.00302527	-8.36872	1.53774e-07	4.19565e-05	Down	0	0	0	0.220085	7.17196	5.61034
Seita.6G181500.v2.2	167.937	278.324	57.5504	0.207145	-2.27129	1.53849e-07	4.19565e-05	Down	0.877849	1.17031	2.10182	7.25061	3.44726	8.1212	AMY1.3	Alpha-amylase isozyme 3D	GO:0004556,GO:0005509,GO:0005983,GO:0005987	alpha-amylase activity|calcium ion binding|starch catabolic process|sucrose catabolic process	sita00500	Starch and sucrose metabolism
Seita.3G081500.v2.2	30.68	55.7253	5.6348	0.101557	-3.29963	1.66618e-07	4.49606e-05	Down	0.0980672	0.374951	0.383761	3.00999	3.51017	1.53813	CRK6	Cysteine-rich receptor-like protein kinase 6	GO:0005886,GO:0005524,GO:0004672,GO:0004674,GO:0042742,GO:0006468	plasma membrane|ATP binding|protein kinase activity|protein serine/threonine kinase activity|defense response to bacterium|protein phosphorylation
Seita.8G233400.v2.2	57.4136	93.038	21.7891	0.234194	-2.09422	3.3375e-07	8.73028e-05	Down	0.676522	1.47807	1.08732	3.39697	5.79798	4.18162
Seita.8G179700.v2.2	457.151	724.355	189.946	0.262297	-1.93073	3.51464e-07	9.10079e-05	Down	3.47999	2.60323	3.81568	16.5619	6.03439	12.8203	WAK5	Wall-associated receptor kinase 5	GO:0005886,GO:0005524,GO:0005509,GO:0030247,GO:0106310,GO:0004674,GO:0007166,GO:0006468	plasma membrane|ATP binding|calcium ion binding|polysaccharide binding|protein serine kinase activity|protein serine/threonine kinase activity|cell surface receptor signaling pathway|protein phosphorylation
Seita.6G063800.v2.2	17.5215	34.1362	0.906869	0.027515	-5.18364	1.0378e-06	0.000241855	Down	0	0	0.506167	3.41512	7.65112	6.52927
Seita.5G217400.v2.2	10.2315	20.463	0	0.00853977	-6.87159	1.63791e-06	0.000368315	Down	0	0	0	0.970964	2.2742	2.75802
Seita.3G110500.v2.2	1515.64	2236.8	794.471	0.355121	-1.49362	1.9298e-06	0.00042647	Down	46.6676	21.1129	23.1369	69.9159	87.8081	88.6913	VSPA	Stem 28 kDa glycoprotein	GO:0045735	nutrient reservoir activity
Seita.6G048800.v2.2	4954.38	7154.25	2754.5	0.385012	-1.37703	2.09116e-06	0.000458177	Down	53.2398	60.2254	39.7109	165.261	92.7433	120.646	TPS23	(E)-beta-caryophyllene synthase	GO:0005737,GO:0080016,GO:0000287,GO:0006952,GO:0016102	cytoplasm|(-)-E-beta-caryophyllene synthase activity|magnesium ion binding|defense response|diterpenoid biosynthetic process
Seita.8G157100.v2.2	16.7066	32.7649	0.648372	0.0194076	-5.68723	2.98027e-06	0.00063666	Down	0.00783309	0.00748727	0	0.387777	0.205344	0.152513	RGA1	Putative disease resistance protein RGA1	GO:0043531,GO:0005524,GO:0050832	ADP binding|ATP binding|defense response to fungus
Seita.9G239000.v2.2	296.29	436.428	156.152	0.35785	-1.48258	3.72744e-06	0.000789694	Down	4.36022	6.75941	6.55978	9.21456	19.3214	19.2222
Seita.5G449200.v2.2	13.1061	25.8922	0.319957	0.0131586	-6.24785	3.81707e-06	0.000802054	Down	0	0.018458	0	0.363268	0.408874	0.710189	BAT1	Amino-acid permease BAT1 homolog	GO:0016020,GO:0015185,GO:0015180,GO:0005313,GO:0015189,GO:0015812	membrane|gamma-aminobutyric acid transmembrane transporter activity|L-alanine transmembrane transporter activity|L-glutamate transmembrane transporter activity|L-lysine transmembrane transporter activity|gamma-aminobutyric acid transport
Seita.8G242500.v2.2	9.9218	19.8436	0	0.00882121	-6.82481	5.35423e-06	0.00109805	Down	0	0	0	3.86082	1.19659	4.76811
Seita.3G339800.v2.2	109.534	196.71	22.3576	0.11368	-3.13695	5.96617e-06	0.00120159	Down	0.319453	0.515277	0.546916	3.95363	7.08606	0.626304	CYP76M5	Cytochrome P450 76M5	GO:0016020,GO:0102597,GO:0020037,GO:0005506,GO:0004497,GO:0016709,GO:0006952,GO:0051502	membrane|3alpha-hydroxy-ent-sandaracopimardiene 9-beta-monooxygenase activity|heme binding|iron ion binding|monooxygenase activity|oxidoreductase activity, acting on paired donors, with incorporation or reduction of molecular oxygen, NAD(P)H as one donor, and incorporation of one atom of oxygen|defense response|diterpene phytoalexin biosynthetic process
Seita.9G078100.v2.2	1035.02	1432.28	637.762	0.445314	-1.1671	6.73147e-06	0.00133768	Down	82.2735	85.6927	77.7979	214.17	121.783	187.996
Seita.5G400100.v2.2	12.4453	23.9483	0.942204	0.0395806	-4.65906	1.35091e-05	0.00245607	Down	0	0.0800104	0.0409452	0.580141	1.09717	1.31288	PHYL1.1	Phytolongin Phyl1.1	GO:0016020,GO:0015031	membrane|protein transport
Seita.5G112200.v2.2	198.914	266.569	131.259	0.492303	-1.02238	1.39488e-05	0.00251814	Down	5.75063	5.92255	4.67504	10.0241	9.39142	12.4407	PP2A1	Protein PHLOEM PROTEIN 2-LIKE A1	GO:0030246,GO:0043394,GO:0009625	carbohydrate binding|proteoglycan binding|response to insect
Seita.8G248900.v2.2	136.652	195.75	77.5532	0.396018	-1.33636	2.43977e-05	0.00414195	Down	2.12659	2.38404	1.74656	6.49858	4.44718	4.08943	RGA3	Putative disease resistance protein RGA3	GO:0043531,GO:0005524,GO:0050832	ADP binding|ATP binding|defense response to fungus
Seita.8G252500.v2.2	142.399	208.11	76.6871	0.368923	-1.43861	2.42555e-05	0.00414195	Down	1.30546	1.11818	1.60887	3.6426	2.18805	4.5297	LAC22	Laccase-22	GO:0048046,GO:0005507,GO:0052716,GO:0016491,GO:0046274	apoplast|copper ion binding|hydroquinone:oxygen oxidoreductase activity|oxidoreductase activity|lignin catabolic process
Seita.4G165000.v2.2	8.42738	16.8548	0	0.010362	-6.59256	2.99433e-05	0.00498439	Down	0	0	0	0.119323	0.729077	0.684394	GSVIVT00023967001	Peroxidase 4	GO:0005576,GO:0020037,GO:0140825,GO:0046872,GO:0042744,GO:0006979	extracellular region|heme binding|lactoperoxidase activity|metal ion binding|hydrogen peroxide catabolic process|response to oxidative stress	sita00940	Phenylpropanoid biosynthesis
Seita.5G386500.v2.2	24.3458	41.8038	6.88776	0.1657	-2.59336	3.63066e-05	0.00600464	Down	0.256484	0.73548	0.836401	4.48635	2.15503	3.7916
Seita.3G137000.v2.2	161.127	227.356	94.8982	0.417147	-1.26137	4.12319e-05	0.00677551	Down	6.42075	7.42935	5.88476	18.2016	16.6276	10.3082	CV	Protein CHLOROPLAST VESICULATION	GO:0009941,GO:0031969,GO:0009535,GO:0097708,GO:0005773,GO:1904821,GO:0010150,GO:0009735,GO:0006979,GO:1902074,GO:0009414	chloroplast envelope|chloroplast membrane|chloroplast thylakoid membrane|intracellular vesicle|vacuole|chloroplast disassembly|leaf senescence|response to cytokinin|response to oxidative stress|response to salt|response to water deprivation
Seita.8G240000.v2.2	7.43768	14.8754	0	0.0117682	-6.40896	4.36317e-05	0.0071242	Down	0	0	0	0.275873	0.0702337	0.256182	WAK2	Wall-associated receptor kinase 2	GO:0005634,GO:0005886,GO:0005524,GO:0005509,GO:0030247,GO:0106310,GO:0004674,GO:0007166,GO:0009992,GO:0009311,GO:0006468,GO:0009751,GO:0009826	nucleus|plasma membrane|ATP binding|calcium ion binding|polysaccharide binding|protein serine kinase activity|protein serine/threonine kinase activity|cell surface receptor signaling pathway|cellular water homeostasis|oligosaccharide metabolic process|protein phosphorylation|response to salicylic acid|unidimensional cell growth
Seita.8G245200.v2.2	89.8866	179.773	0	0.000972082	-10.0066	5.36063e-05	0.00848271	Down	0	0	0	0.127299	6.36505	0.598017
Seita.4G139200.v2.2	58.8573	107.129	10.5851	0.0990335	-3.33594	6.61174e-05	0.0101492	Down	0.8477	1.62055	3.15139	2.01434	32.9918	20.1728	AGP23	Arabinogalactan protein 23	GO:0005886	plasma membrane
Seita.4G091500.v2.2	90.07	129.138	51.0019	0.395196	-1.33936	8.17503e-05	0.0122554	Down	5.71592	8.31952	6.35448	19.679	12.3122	17.1433
Seita.3G144600.v2.2	9211.81	12440.4	5983.18	0.480941	-1.05607	8.48943e-05	0.0125796	Down	238.055	222.812	144.851	441.489	313.618	451.117	ycf23	Uncharacterized protein ycf23	GO:0009507	chloroplast
Seita.8G240900.v2.2	78.0876	117.303	38.8719	0.331851	-1.59139	8.72156e-05	0.0128493	Down	0.577943	0.538263	0.666891	1.77535	0.971202	2.35634
Seita.8G118500.v2.2	570.647	762.692	378.601	0.496548	-1.01	8.78473e-05	0.0128684	Down	10.2035	10.6297	12.7581	27.7534	16.8189	19.3147	SAG39	Senescence-specific cysteine protease SAG39	GO:0005615,GO:0005764,GO:0010282,GO:0004197,GO:0007568,GO:0010150,GO:0010623,GO:0051603,GO:0009737,GO:0009723,GO:0009739	extracellular space|lysosome|senescence-associated vacuole|cysteine-type endopeptidase activity|aging|leaf senescence|programmed cell death involved in cell development|proteolysis involved in protein catabolic process|response to abscisic acid|response to ethylene|response to gibberellin
Seita.8G251400.v2.2	212.023	350.693	73.3527	0.209021	-2.25828	0.000102026	0.0146935	Down	10.3439	8.90934	6.33859	9.67875	76.2148	34.9189
Seita.9G122000.v2.2	524.388	724.694	324.082	0.447076	-1.16141	0.00010341	0.0148095	Down	10.0141	11.9004	11.9483	17.5522	37.2495	18.3707
Seita.3G226600.v2.2	174.885	280.716	69.053	0.245989	-2.02334	0.000131202	0.0179799	Down	1.8282	1.87231	1.8652	12.8517	5.74061	2.5708	BX6	DIBOA-glucoside dioxygenase BX6	GO:0005737,GO:0016706,GO:0102717,GO:0046872	cytoplasm|2-oxoglutarate-dependent dioxygenase activity|DIBOA-glucoside oxygenase activity|metal ion binding
Seita.6G127100.v2.2	153.453	222.273	84.6326	0.380392	-1.39444	0.000131859	0.0179799	Down	4.48045	6.42396	2.54841	11.8124	11.5564	10.7636	TIM17-1	Mitochondrial import inner membrane translocase subunit TIM17-1	GO:0005743,GO:0005744,GO:0030150	mitochondrial inner membrane|TIM23 mitochondrial import inner membrane translocase complex|protein import into mitochondrial matrix
Seita.8G228100.v2.2	55.1281	82.319	27.9371	0.340444	-1.55451	0.000135828	0.018326	Down	0.389722	0.356995	0.66722	1.52738	0.949615	1.44032
Seita.4G058500.v2.2	117.791	157.824	77.7571	0.493353	-1.01931	0.000142503	0.0189278	Down	0.959734	0.904442	1.40176	2.30197	2.04437	1.93004	WAK5	Wall-associated receptor kinase 5	GO:0005886,GO:0005524,GO:0005509,GO:0030247,GO:0106310,GO:0004674,GO:0007166,GO:0006468	plasma membrane|ATP binding|calcium ion binding|polysaccharide binding|protein serine kinase activity|protein serine/threonine kinase activity|cell surface receptor signaling pathway|protein phosphorylation
Seita.3G230000.v2.2	73.1494	146.299	0	0.00119458	-9.70928	0.000148821	0.0196651	Down	0	0	0	4.04103	3.03579	0.0361871	SAC7	Phosphoinositide phosphatase SAC7	GO:0030659,GO:0005829,GO:0005783,GO:0005789,GO:0005886,GO:0031520,GO:0009506,GO:0090404,GO:0035619,GO:0043812,GO:0046856,GO:0009611,GO:0048768	cytoplasmic vesicle membrane|cytosol|endoplasmic reticulum|endoplasmic reticulum membrane|plasma membrane|plasma membrane of cell tip|plasmodesma|pollen tube tip|root hair tip|phosphatidylinositol-4-phosphate phosphatase activity|phosphatidylinositol dephosphorylation|response to wounding|root hair cell tip growth	sita00562,sita04070	Inositol phosphate metabolism|Phosphatidylinositol signaling system
Seita.8G221100.v2.2	453.528	651.213	255.842	0.392972	-1.3475	0.000208462	0.0265867	Down	4.0496	4.84679	4.77443	15.5583	5.84544	11.3628
Seita.4G134300.v2.2	5.15789	10.3158	0	0.0169244	-5.88475	0.000303628	0.0365423	Down	0	0	0	1.81338	1.84665	0.609574
Seita.2G011000.v2.2	6.23123	12.4625	0	0.0139928	-6.15917	0.000313801	0.0372421	Down	0	0	0	0.110864	0.97845	0.322983
Seita.6G110100.v2.2	344.922	522.314	167.53	0.320825	-1.64014	0.000326992	0.0384516	Down	2.46795	5.15639	3.63232	17.0398	5.26299	10.7491	MGD2	Probable monogalactosyldiacylglycerol synthase 2, chloroplastic	GO:0031969,GO:0046509,GO:0009247	chloroplast membrane|1,2-diacylglycerol 3-beta-galactosyltransferase activity|glycolipid biosynthetic process	sita00561	Glycerolipid metabolism
Seita.5G244200.v2.2	1121.33	1587.69	654.971	0.412551	-1.27735	0.000373277	0.0431034	Down	140.212	91.4912	117.431	382.664	147.98	265.275
Seita.8G251500.v2.2	7.22939	13.5081	0.950661	0.0702852	-3.83064	0.000497394	0.054724	Down	0.0806682	0.0771068	0.0789185	0.878566	1.22003	1.13435
Seita.7G327500.v2.2	279.106	382.893	175.319	0.458151	-1.1261	0.000523812	0.0557175	Down	5.606	7.0396	7.205	12.2256	9.0142	20.1338	GSVIVT00023967001	Peroxidase 4	GO:0005576,GO:0020037,GO:0140825,GO:0046872,GO:0042744,GO:0006979	extracellular region|heme binding|lactoperoxidase activity|metal ion binding|hydrogen peroxide catabolic process|response to oxidative stress	sita00940	Phenylpropanoid biosynthesis
Seita.8G247200.v2.2	51.7358	88.0032	15.4683	0.175985	-2.50647	0.000520672	0.0557175	Down	0.904514	0.610292	1.04105	5.84748	0.804699	6.9639	ZAT18	Zinc finger protein ZAT18	GO:0005634,GO:0003700,GO:0046872,GO:0042631,GO:1902584,GO:0006355,GO:2000022,GO:0010200,GO:0009409,GO:0009753,GO:0006970,GO:1902074,GO:0010224,GO:0009414,GO:0009611	nucleus|DNA-binding transcription factor activity|metal ion binding|cellular response to water deprivation|positive regulation of response to water deprivation|regulation of DNA-templated transcription|regulation of jasmonic acid mediated signaling pathway|response to chitin|response to cold|response to jasmonic acid|response to osmotic stress|response to salt|response to UV-B|response to water d…
Seita.9G409800.v2.2	107.709	157.688	57.7299	0.366567	-1.44785	0.000519046	0.0557175	Down	3.35712	4.19123	4.69187	12.4137	5.3191	13.8584		Phylloplanin OS=Nicotiana tabacum OX=4097 PE=1 SV=1	GO:0005576,GO:0006952	extracellular region|defense response
Seita.3G072700.v2.2	32.0329	48.2062	15.8597	0.329075	-1.60351	0.000526157	0.0557357	Down	0.824411	1.05069	0.80653	3.37383	2.05036	2.31856
Seita.7G304000.v2.2	661.04	885.018	437.061	0.49395	-1.01756	0.000554516	0.0582583	Down	7.77365	9.21522	8.70479	20.6754	10.3929	18.1981	CYP714C2	Cytochrome P450 714C2	GO:0016020,GO:0020037,GO:0005506,GO:0004497,GO:0016705	membrane|heme binding|iron ion binding|monooxygenase activity|oxidoreductase activity, acting on paired donors, with incorporation or reduction of molecular oxygen
Seita.8G131300.v2.2	158.68	218.432	98.9278	0.45252	-1.14395	0.000583998	0.0598832	Down	2.61202	3.71669	2.70056	4.20252	9.15781	6.00394
Seita.5G363200.v2.2	9.91849	18.2549	1.58212	0.0868072	-3.52604	0.000592329	0.0604954	Down	0	0.178715	0.0457285	0.879312	0.565546	1.06177					sita04146	Peroxisome
Seita.6G181400.v2.2	53.6183	80.7255	26.511	0.328904	-1.60426	0.000627852	0.0631176	Down	0.724189	0.346108	0.797041	1.43404	1.30063	2.66827	AMY1.7	Alpha-amylase isozyme 3C	GO:0004556,GO:0005509,GO:0005983,GO:0005987	alpha-amylase activity|calcium ion binding|starch catabolic process|sucrose catabolic process	sita00500	Starch and sucrose metabolism
Seita.5G177600.v2.2	77.1783	153.726	0.630704	0.00410681	-7.92777	0.000637199	0.063807	Down	0.0277087	0	0.0271077	0.0548689	12.9073	0.149861
Seita.7G167900.v2.2	239.313	328.894	149.732	0.455412	-1.13475	0.0006512	0.064863	Down	4.65249	5.55886	5.13678	15.1354	7.338	9.34613	PPCK1	Phosphoenolpyruvate carboxylase kinase 1	GO:0005737,GO:0005634,GO:0005524,GO:0009931,GO:0005516,GO:0004683,GO:0106310,GO:0004674,GO:0035556,GO:0018105,GO:0046777,GO:0046898,GO:0009416	cytoplasm|nucleus|ATP binding|calcium-dependent protein serine/threonine kinase activity|calmodulin binding|calmodulin-dependent protein kinase activity|protein serine kinase activity|protein serine/threonine kinase activity|intracellular signal transduction|peptidyl-serine phosphorylation|protein autophosphorylation|response to cycloheximide|response to light stimulus
Seita.4G153900.v2.2	5182.22	7444.07	2920.38	0.392309	-1.34994	0.000662566	0.0651615	Down	47.8524	60.2975	36.3025	179.962	61.1478	106.978
Seita.5G032900.v2.2	45.2872	71.3965	19.1779	0.269227	-1.8931	0.000665196	0.0651615	Down	1.19082	3.07326	2.79597	12.144	4.56252	7.98615
Seita.1G227200.v2.2	11.4243	19.642	3.20652	0.162407	-2.62232	0.000813532	0.0766724	Down	0.362422	0.207853	0.141825	1.65064	0.950089	1.56811
Seita.1G122000.v2.2	106.15	202.569	9.73128	0.0480759	-4.37854	0.000845377	0.0793818	Down	0.595408	1.47972	1.51448	30.8905	0.720397	38.385
Seita.3G346100.v2.2	240.249	324.326	156.171	0.481378	-1.05476	0.000916895	0.083945	Down	9.89047	7.73494	9.51101	21.9776	20.7377	10.8199
Seita.3G189900.v2.2	6.66069	13.3214	0	0.0130932	-6.25504	0.000966571	0.0866365	Down	0	0	0	0.0203364	0.683416	0.133305	UGT73E1	UDP-glycosyltransferase 73E1	GO:0008194	UDP-glycosyltransferase activity
Seita.4G164700.v2.2	271.085	515.482	26.6892	0.0517692	-4.27176	0.00098782	0.0879263	Down	1.91836	2.09562	1.60864	0.746179	50.0824	56.323
Seita.2G035000.v2.2	37.8551	52.5912	23.1189	0.439828	-1.18499	0.00115623	0.0987998	Down	1.12277	1.31711	1.19827	2.57702	2.46993	2.8706	LATE	Protein LATE FLOWERING	GO:0005634,GO:0003700,GO:0046872,GO:0009908,GO:0009788,GO:0009910,GO:0048579,GO:0042752,GO:0006355	nucleus|DNA-binding transcription factor activity|metal ion binding|flower development|negative regulation of abscisic acid-activated signaling pathway|negative regulation of flower development|negative regulation of long-day photoperiodism, flowering|regulation of circadian rhythm|regulation of DNA-templated transcription
Seita.J009300.v2.2	37.8928	55.1902	20.5953	0.373039	-1.4226	0.00128484	0.107286	Down	0.752095	0.862669	0.772571	2.68074	2.00953	1.383	ATP6	ATP synthase subunit a	GO:0005743,GO:0045263,GO:0015078,GO:0015986	mitochondrial inner membrane|proton-transporting ATP synthase complex, coupling factor F(o)|proton transmembrane transporter activity|proton motive force-driven ATP synthesis	sita00190	Oxidative phosphorylation
Seita.9G250300.v2.2	137.767	193.742	81.7927	0.42212	-1.24427	0.00131272	0.109258	Down	5.05046	3.74951	3.54979	13.5935	6.22932	7.79672	COR27	Cold-regulated protein 27	GO:0005634,GO:0045892,GO:0042752,GO:2000028,GO:0009737,GO:0009646,GO:0009637,GO:0009409,GO:0010114,GO:0009615,GO:0048511,GO:0010228	nucleus|negative regulation of DNA-templated transcription|regulation of circadian rhythm|regulation of photoperiodism, flowering|response to abscisic acid|response to absence of light|response to blue light|response to cold|response to red light|response to virus|rhythmic process|vegetative to reproductive phase transition of meristem
Seita.6G151500.v2.2	527.407	788.406	266.408	0.337944	-1.56515	0.0013326	0.110554	Down	12.4761	19.4902	13.012	63.5587	14.2417	47.6791	RBCX1	Chaperonin-like RBCX protein 1, chloroplastic	GO:0009534,GO:0044183,GO:0015977,GO:0061077,GO:0015979,GO:0009409,GO:0009651,GO:0009414,GO:0110102	chloroplast thylakoid|protein folding chaperone|carbon fixation|chaperone-mediated protein folding|photosynthesis|response to cold|response to salt stress|response to water deprivation|ribulose bisphosphate carboxylase complex assembly
Seita.3G139800.v2.2	11.0179	18.5092	3.52648	0.189457	-2.40006	0.00136159	0.112594	Down	0.0792619	0.0606101	0.0310171	0.313909	0.239752	0.308651
Seita.4G151000.v2.2	466.984	725.125	208.843	0.288013	-1.79579	0.00138566	0.113851	Down	7.55771	10.4465	5.69032	45.8511	7.20931	24.2046	DJC76	Chaperone protein dnaJ C76, chloroplastic	GO:0009507	chloroplast
Seita.5G163700.v2.2	21.5438	39.8204	3.26723	0.0813333	-3.62001	0.00140449	0.115029	Down	0.635102	0.151766	0	5.58073	3.04168	0.515235
Seita.J019500.v2.2	77.5232	109.787	45.2593	0.412104	-1.27892	0.00162363	0.12934	Down	7.92909	4.19762	4.89295	15.9428	8.85562	14.3826	atpH	ATP synthase subunit c, chloroplastic	GO:0009535,GO:0045263,GO:0008289,GO:0046933	chloroplast thylakoid membrane|proton-transporting ATP synthase complex, coupling factor F(o)|lipid binding|proton-transporting ATP synthase activity, rotational mechanism
Seita.3G365600.v2.2	137.504	190.309	84.6989	0.445093	-1.16782	0.00181635	0.141437	Down	5.71592	3.33885	4.81528	6.13094	9.07167	14.7701
Seita.3G112400.v2.2	65.134	92.4	37.8679	0.409268	-1.28888	0.00184552	0.142665	Down	2.61543	1.00876	1.75069	4.49761	4.67267	3.32539	Os05g0197200	Germin-like protein 5-1	GO:0048046,GO:0030145	apoplast|manganese ion binding
Seita.8G177800.v2.2	16.0846	26.7406	5.42856	0.202659	-2.30287	0.00185331	0.142671	Down	0.0734424	0.12636	0.0431097	0.552637	0.207339	0.381319	WAK2	Wall-associated receptor kinase 2	GO:0005634,GO:0005886,GO:0005524,GO:0005509,GO:0030247,GO:0106310,GO:0004674,GO:0007166,GO:0009992,GO:0009311,GO:0006468,GO:0009751,GO:0009826	nucleus|plasma membrane|ATP binding|calcium ion binding|polysaccharide binding|protein serine kinase activity|protein serine/threonine kinase activity|cell surface receptor signaling pathway|cellular water homeostasis|oligosaccharide metabolic process|protein phosphorylation|response to salicylic acid|unidimensional cell growth
Seita.3G017100.v2.2	692.268	1034.34	350.198	0.338584	-1.56241	0.00190333	0.146083	Down	6.68878	9.21356	5.81223	35.3937	7.21271	17.5742	DJC76	Chaperone protein dnaJ C76, chloroplastic	GO:0009507	chloroplast
Seita.5G035600.v2.2	26.6899	46.0585	7.32142	0.158972	-2.65315	0.00202903	0.153434	Down	0.184102	0.351948	0.15009	1.21519	0.247498	2.68839	EXO70A3	Exocyst complex component EXO70A3	GO:0000145,GO:0016020,GO:0005546,GO:0010252,GO:0009734,GO:0006887,GO:0009630,GO:0015031,GO:0010015	exocyst|membrane|phosphatidylinositol-4,5-bisphosphate binding|auxin homeostasis|auxin-activated signaling pathway|exocytosis|gravitropism|protein transport|root morphogenesis
Seita.5G299700.v2.2	1271.12	1793.79	748.444	0.417235	-1.26107	0.00221747	0.161951	Down	31.3858	30.8662	20.99	104.457	35.9207	47.5921	PS2	Inorganic pyrophosphatase 1	GO:0004427,GO:0046872,GO:0016791,GO:0016462,GO:0071456,GO:0016036,GO:0051262	inorganic diphosphate phosphatase activity|metal ion binding|phosphatase activity|pyrophosphatase activity|cellular response to hypoxia|cellular response to phosphate starvation|protein tetramerization	sita00564	Glycerophospholipid metabolism
Seita.3G363000.v2.2	71.8375	101.586	42.0891	0.414164	-1.27173	0.00222764	0.162232	Down	1.54806	1.85913	1.74748	5.18772	4.48247	2.14681
Seita.2G066500.v2.2	1137.87	1620.65	655.085	0.404203	-1.30685	0.00227709	0.164896	Down	7.15175	7.4875	4.63938	25.3774	8.43045	11.1418	MEL1	Protein argonaute MEL1	GO:0005737,GO:0005730,GO:0005731,GO:0004521,GO:0003723,GO:0035197,GO:0007143,GO:0033169,GO:0007140,GO:0009561,GO:0055046,GO:2000616,GO:1900111,GO:1903343,GO:0035194	cytoplasm|nucleolus|nucleolus organizer region|endoribonuclease activity|RNA binding|siRNA binding|female meiotic nuclear division|histone H3-K9 demethylation|male meiotic nuclear division|megagametogenesis|microgametogenesis|negative regulation of histone H3-K9 acetylation|positive regulation of histone H3-K9 dimethylation|positive regulation of meiotic DNA double-strand break formation|RNA-medi…
Seita.7G276600.v2.2	22.18	33.0657	11.2942	0.342927	-1.54403	0.00230384	0.166363	Down	0.0990745	0.105223	0.183082	0.403274	0.332979	0.33341	At5g08430	Uncharacterized protein At5g08430	GO:0003677	DNA binding
Seita.4G181300.v2.2	132.919	181.953	83.8861	0.461391	-1.11594	0.00239063	0.171184	Down	3.68526	2.48017	3.60533	7.18586	3.98114	8.90815
Seita.8G246100.v2.2	3.70472	7.40944	0	0.0236245	-5.40357	0.00243405	0.173325	Down	0	0	0	0.321205	0.0817748	0.175458	At5g03970	F-box protein At5g03970
Seita.5G303700.v2.2	12.6086	20.7747	4.44256	0.21408	-2.22378	0.0025995	0.182571	Down	0.298593	0.428115	0.292116	1.92164	0.827919	1.77641	S40-1	Protein S40-1	GO:0005737,GO:0010150,GO:0009646,GO:0009617	cytoplasm|leaf senescence|response to absence of light|response to bacterium
Seita.7G328400.v2.2	16.5969	28.9087	4.28506	0.149855	-2.73836	0.00261759	0.183338	Down	0	0.145603	0.546421	1.80984	1.27989	1.20832	POPTR_0012s05040g	L-Ala-D/L-amino acid epimerase	GO:0000287,GO:0016854,GO:0016855,GO:0006518	magnesium ion binding|racemase and epimerase activity|racemase and epimerase activity, acting on amino acids and derivatives|peptide metabolic process
Seita.5G350200.v2.2	23.48	40.1487	6.81138	0.168824	-2.56641	0.00308994	0.209317	Down	0.453091	0.233201	0.0340972	2.34655	0.632544	1.0556	NSFBx	Probable F-box protein At5g04010	GO:0019005,GO:0009740,GO:0031146	SCF ubiquitin ligase complex|gibberellic acid mediated signaling pathway|SCF-dependent proteasomal ubiquitin-dependent protein catabolic process
Seita.4G067500.v2.2	6.44143	12.8829	0	0.0135673	-6.20373	0.00322861	0.214946	Down	0	0	0	0	0.825719	1.45531
Seita.9G226800.v2.2	45.4053	88.9269	1.88366	0.0212062	-5.55937	0.0033118	0.21713	Down	0.0335666	0.0160424	0.0492579	0.0166172	4.46743	0.108926	NPF5.3	Protein NRT1/ PTR FAMILY 5.3	GO:0016020,GO:0071916,GO:0022857,GO:0042937,GO:0009624,GO:0055085	membrane|dipeptide transmembrane transporter activity|transmembrane transporter activity|tripeptide transmembrane transporter activity|response to nematode|transmembrane transport
Seita.5G347000.v2.2	106.248	202.056	10.4389	0.051655	-4.27495	0.00341986	0.223074	Down	0.175016	0.090079	0.17122	0.186613	7.85941	0.305813	SBT3.5	Subtilisin-like protease SBT3.5	GO:0005615,GO:0009505,GO:0004252,GO:0006508	extracellular space|plant-type cell wall|serine-type endopeptidase activity|proteolysis
Seita.5G219300.v2.2	855.993	1200.52	511.463	0.426039	-1.23094	0.0037478	0.238399	Down	28.3679	32.5791	22.1607	103.126	32.2845	48.1459	JJJ1	DNAJ protein JJJ1 homolog	GO:0005634,GO:0003676,GO:0008270,GO:0010468	nucleus|nucleic acid binding|zinc ion binding|regulation of gene expression
Seita.5G468100.v2.2	210.454	298.98	121.929	0.407904	-1.2937	0.00381879	0.242314	Down	4.68638	5.19469	4.93147	19.7297	6.63106	7.62508	PCL1	Transcription factor PCL1	GO:0005634,GO:0003677,GO:0003700,GO:0048511	nucleus|DNA binding|DNA-binding transcription factor activity|rhythmic process
Seita.8G188900.v2.2	74.6088	104.782	44.4356	0.42346	-1.2397	0.00387036	0.243977	Down	0.818818	1.37496	0.822708	1.44614	3.50317	1.98685
Seita.4G013700.v2.2	33.3202	58.7773	7.86303	0.134009	-2.89959	0.00407555	0.25297	Down	0.661954	0.281213	0.863461	0.94669	0.741586	11.2177
Seita.8G096500.v2.2	34.246	55.7647	12.7273	0.22927	-2.12488	0.00407015	0.25297	Down	0.416786	0.663975	1.69894	3.50761	1.2607	6.61219
Seita.5G192000.v2.2	57.9181	81.3623	34.4739	0.424371	-1.2366	0.00410345	0.254087	Down	1.33897	1.35514	1.50256	3.82116	1.7074	3.83384	SPX6	SPX domain-containing protein 6	GO:0070417,GO:0016036	cellular response to cold|cellular response to phosphate starvation
Seita.3G081600.v2.2	57.1046	87.7395	26.4697	0.302427	-1.72534	0.0041864	0.257358	Down	0.124776	0.695725	0.895175	2.14137	1.40485	1.79957	CRK6	Cysteine-rich receptor-like protein kinase 6	GO:0005886,GO:0005524,GO:0004672,GO:0004674,GO:0042742,GO:0006468	plasma membrane|ATP binding|protein kinase activity|protein serine/threonine kinase activity|defense response to bacterium|protein phosphorylation
Seita.5G033200.v2.2	22.8719	36.8057	8.93812	0.242713	-2.04268	0.00418205	0.257358	Down	0.282766	0.50678	0.172896	1.57481	0.498932	1.72049	Cht10	Chitinase 10	GO:0004568,GO:0016998,GO:0006032,GO:0000272	chitinase activity|cell wall macromolecule catabolic process|chitin catabolic process|polysaccharide catabolic process
Seita.3G331300.v2.2	88.3709	131.328	45.4143	0.345659	-1.53258	0.00444455	0.268401	Down	0.90095	1.08199	1.26561	3.01918	5.00784	0.974544	At3g09470	UNC93-like protein 3	GO:0005886,GO:0055075	plasma membrane|potassium ion homeostasis
Seita.6G181600.v2.2	1005.81	1386.37	625.251	0.451085	-1.14853	0.00444979	0.268401	Down	8.54748	17.5326	18.6678	27.3785	17.9118	49.127	AMY1.3	Alpha-amylase isozyme 3D	GO:0004556,GO:0005509,GO:0005983,GO:0005987	alpha-amylase activity|calcium ion binding|starch catabolic process|sucrose catabolic process	sita00500	Starch and sucrose metabolism
Seita.5G224100.v2.2	42.8529	66.6334	19.0724	0.286264	-1.80458	0.00482002	0.288694	Down	1.05913	0.487436	0.767521	4.54411	1.06788	1.9094	Os04g0669500	Probable carboxylesterase Os04g0669500	GO:0005737,GO:0008474,GO:0006631,GO:0002084	cytoplasm|palmitoyl-(protein) hydrolase activity|fatty acid metabolic process|protein depalmitoylation
Seita.5G094400.v2.2	48.3979	82.4272	14.3686	0.174392	-2.51959	0.00486782	0.290202	Down	0.197026	0.101407	0.385505	0.315122	3.1632	0.327877	LRK10L-2.5	LEAF RUST 10 DISEASE-RESISTANCE LOCUS RECEPTOR-LIKE PROTEIN KINASE-like 2.5	GO:0016020,GO:0005524,GO:0030247,GO:0106310,GO:0004674,GO:0006468	membrane|ATP binding|polysaccharide binding|protein serine kinase activity|protein serine/threonine kinase activity|protein phosphorylation
Seita.6G174800.v2.2	160.563	247.203	73.9232	0.299005	-1.74176	0.00492602	0.292311	Down	2.87345	1.94334	1.326	5.52897	1.69459	12.4913	ASMT3	Acetylserotonin O-methyltransferase 3	GO:0005737,GO:0017096,GO:0008171,GO:0046983,GO:0008757,GO:0019438,GO:0030187,GO:0032259	cytoplasm|acetylserotonin O-methyltransferase activity|O-methyltransferase activity|protein dimerization activity|S-adenosylmethionine-dependent methyltransferase activity|aromatic compound biosynthetic process|melatonin biosynthetic process|methylation
Seita.4G035100.v2.2	357.179	708.153	6.20605	0.00875422	-6.83581	0.00505646	0.298669	Down	0.0563647	0.014367	0	0.0223227	8.1268	0.0447105	RGA1	Putative disease resistance protein RGA1	GO:0043531,GO:0005524,GO:0050832	ADP binding|ATP binding|defense response to fungus
Seita.8G248600.v2.2	3.97145	7.61449	0.328415	0.0446845	-4.48408	0.00527405	0.305883	Down	0.0305898	0	0	0.121148	0.277584	0.297797	RPP8L2	Probable disease resistance RPP8-like protein 2	GO:0043531,GO:0005524,GO:0006952,GO:0051707	ADP binding|ATP binding|defense response|response to other organism
Seita.6G205100.v2.2	913.11	1238.06	588.16	0.475065	-1.0738	0.00555446	0.315717	Down	12.6196	15.532	9.93041	40.3884	16.4263	18.9007	JMJ30	Lysine-specific demethylase JMJ30	GO:0005737,GO:0005783,GO:0000791,GO:0005634,GO:0016706,GO:0003700,GO:0061628,GO:0071558,GO:0046975,GO:0140680,GO:0140681,GO:0140684,GO:0046872,GO:0043565,GO:0009738,GO:0009742,GO:1990110,GO:0007623,GO:0040029,GO:0009908,GO:0070544,GO:0045814,GO:0080022,GO:0009787,GO:1900457,GO:0042752,GO:0010468,GO:2000028,GO:1900140,GO:0009737,GO:0009741,GO:0009266,GO:0010378	cytoplasm|endoplasmic reticulum|euchromatin|nucleus|2-oxoglutarate-dependent dioxygenase activity|DNA-binding transcription factor activity|H3K27me3 modified histone binding|histone H3K27me2/H3K27me3 demethylase activity|histone H3K36 methyltransferase activity|histone H3K36me/H3K36me2 demethylase activity|histone H3K36me2/H3K36me3 demethylase activity|histone H3K9me2/H3K9me3 demethylase activity…
Seita.3G168400.v2.2	44.0881	60.886	27.2903	0.449383	-1.15398	0.00586255	0.328136	Down	1.52043	2.14172	3.13149	5.86307	4.43765	3.98174
Seita.5G245400.v2.2	154.592	221.894	87.2907	0.393078	-1.34711	0.00601562	0.333789	Down	9.21055	9.27725	8.13876	8.43297	40.542	17.3548	At5g45910	GDSL esterase/lipase At5g45910	GO:0005576,GO:0016788,GO:0016042	extracellular region|hydrolase activity, acting on ester bonds|lipid catabolic process
Seita.3G224200.v2.2	175.444	252.689	98.1992	0.388599	-1.36365	0.00655912	0.354934	Down	1.5433	1.51159	2.77733	4.18791	8.31819	1.83424	CYP94C1	Cytochrome P450 94C1	GO:0005789,GO:0043231,GO:0018685,GO:0020037,GO:0005506,GO:0009611	endoplasmic reticulum membrane|intracellular membrane-bounded organelle|alkane 1-monooxygenase activity|heme binding|iron ion binding|response to wounding
Seita.6G165300.v2.2	11.5179	19.2593	3.77652	0.195884	-2.35193	0.00654154	0.354934	Down	0.15962	0.203431	0.260263	0.63216	1.98492	0.460423
Seita.8G110200.v2.2	16.6119	31.9185	1.3052	0.0405505	-4.62414	0.00683201	0.362606	Down	0.08477	0.0270092	0	0	0.170942	2.53688	ZRP4	O-methyltransferase ZRP4	GO:0008171,GO:0046983,GO:0008757,GO:0019438,GO:0032259	O-methyltransferase activity|protein dimerization activity|S-adenosylmethionine-dependent methyltransferase activity|aromatic compound biosynthetic process|methylation
Seita.2G015400.v2.2	39.0827	54.5112	23.6543	0.433954	-1.20439	0.0071084	0.372646	Down	0.3021	0.465228	0.45974	1.04688	1.08301	0.562782	FUT1	Galactoside 2-alpha-L-fucosyltransferase	GO:0005794,GO:0032580,GO:0005797,GO:0000139,GO:0008417,GO:0008107,GO:0042803,GO:0071555,GO:0009969	Golgi apparatus|Golgi cisterna membrane|Golgi medial cisterna|Golgi membrane|fucosyltransferase activity|galactoside 2-alpha-L-fucosyltransferase activity|protein homodimerization activity|cell wall organization|xyloglucan biosynthetic process
Seita.2G202300.v2.2	224.268	331.262	117.274	0.353986	-1.49824	0.00728968	0.378281	Down	5.30227	5.39168	2.79597	21.8927	4.39822	9.51829
Seita.5G081500.v2.2	229.292	352.542	106.043	0.30063	-1.73394	0.00768762	0.392574	Down	4.81106	3.27531	3.21682	4.11232	28.5816	4.34295
Seita.3G348000.v2.2	14.5679	23.2171	5.91867	0.255793	-1.96695	0.00793818	0.39901	Down	0.130756	0.124984	0.351781	0.647309	1.18654	0.424311
Seita.5G303800.v2.2	11.5306	18.5841	4.47714	0.239575	-2.06145	0.00822526	0.411023	Down	0.262084	0.208761	0.128199	0.994708	1.01296	0.377989
Seita.9G267800.v2.2	67.5148	93.5603	41.4693	0.443412	-1.17328	0.00854233	0.420312	Down	1.68216	0.660386	1.52813	1.93318	2.51382	3.89908	PHI-1	Protein PHOSPHATE-INDUCED 1 homolog	GO:0048046,GO:0005615	apoplast|extracellular space
Seita.7G077400.v2.2	10.4805	16.8391	4.12185	0.245013	-2.02907	0.00893334	0.432087	Down	0.150419	0.047926	0.12263	0.496433	0.278048	0.461	GDPD2	Glycerophosphodiester phosphodiesterase GDPD2	GO:0008889,GO:0071456,GO:0006071,GO:0046475	glycerophosphodiester phosphodiesterase activity|cellular response to hypoxia|glycerol metabolic process|glycerophospholipid catabolic process	sita00564	Glycerophospholipid metabolism
Seita.3G118000.v2.2	12.605	23.6547	1.55524	0.0659912	-3.92158	0.00903982	0.434125	Down	0.0990382	0.0946658	0.29067	0.196116	6.89014	0.107128
Seita.5G455700.v2.2	456.1	610.391	301.809	0.494339	-1.01643	0.00902082	0.434125	Down	18.4826	10.5056	9.18183	35.7027	20.4202	17.0537	IRO2	Protein IRON-RELATED TRANSCRIPTION FACTOR 2	GO:0005634,GO:0003677,GO:0003700,GO:0046983,GO:0009873,GO:0045893,GO:1900706,GO:0006355,GO:0010104,GO:0046685,GO:0046686,GO:1990641,GO:0071731	nucleus|DNA binding|DNA-binding transcription factor activity|protein dimerization activity|ethylene-activated signaling pathway|positive regulation of DNA-templated transcription|positive regulation of siderophore biosynthetic process|regulation of DNA-templated transcription|regulation of ethylene-activated signaling pathway|response to arsenic-containing substance|response to cadmium ion|respo…
Seita.5G453500.v2.2	67.5241	91.4856	43.5625	0.475217	-1.07334	0.00927414	0.436225	Down	1.7909	2.54688	1.49566	2.81113	5.9016	3.21291		Probable glutathione S-transferase OS=Nicotiana tabacum OX=4097 PE=2 SV=1	GO:0005737,GO:0004364,GO:0009734,GO:0006749	cytoplasm|glutathione transferase activity|auxin-activated signaling pathway|glutathione metabolic process	sita00480	Glutathione metabolism
Seita.5G285400.v2.2	96.3054	138.26	54.3505	0.393238	-1.34653	0.0106698	0.471872	Down	1.23395	2.03271	1.10444	5.0169	1.37651	4.14622	TCM_000336	Probable methyltransferase TCM_000336	GO:0046872,GO:0008757,GO:0032259	metal ion binding|S-adenosylmethionine-dependent methyltransferase activity|methylation	sita00906	Carotenoid biosynthesis
Seita.8G029500.v2.2	2.46159	4.92319	0	0.0355539	-4.81385	0.0110254	0.477913	Down	0	0	0	0.0388081	0.0237121	0.0508775	RGA1	Putative disease resistance protein RGA1	GO:0043531,GO:0005524,GO:0050832	ADP binding|ATP binding|defense response to fungus
Seita.6G004100.v2.2	20.5947	28.8307	12.3586	0.428508	-1.22261	0.0116813	0.494143	Down	0.244891	0.234079	0.239579	0.596841	0.531819	0.46866	CYP71C4	indole-2-monooxygenase	GO:0016020,GO:0020037,GO:0036190,GO:0005506,GO:0016709,GO:0071704	membrane|heme binding|indole-2-monooxygenase activity|iron ion binding|oxidoreductase activity, acting on paired donors, with incorporation or reduction of molecular oxygen, NAD(P)H as one donor, and incorporation of one atom of oxygen|organic substance metabolic process
Seita.1G210900.v2.2	48.5747	65.2506	31.8988	0.489809	-1.02971	0.0123921	0.510711	Down	3.83671	4.71513	4.95997	7.05479	6.49345	12.895
Seita.5G245300.v2.2	128.039	174.546	81.5307	0.466574	-1.09982	0.0127997	0.514169	Down	2.9696	2.30067	2.59938	3.28064	9.70735	3.38123	At5g45910	GDSL esterase/lipase At5g45910	GO:0005576,GO:0016788,GO:0016042	extracellular region|hydrolase activity, acting on ester bonds|lipid catabolic process
Seita.5G307400.v2.2	124.52	176.5	72.5396	0.411194	-1.28211	0.0129039	0.515252	Down	3.27161	2.12073	3.05349	10.0155	2.31285	6.87432	HSFC1B	Heat stress transcription factor C-1b	GO:0005634,GO:0003700,GO:0000978,GO:0034605,GO:0006357,GO:0009737,GO:0006970	nucleus|DNA-binding transcription factor activity|RNA polymerase II cis-regulatory region sequence-specific DNA binding|cellular response to heat|regulation of transcription by RNA polymerase II|response to abscisic acid|response to osmotic stress
Seita.1G211800.v2.2	33.3715	47.487	19.2561	0.403807	-1.30826	0.0132112	0.523074	Down	1.24066	0.592945	0.455158	1.34354	2.46275	1.67751	RGA5	Disease resistance protein RGA5	GO:0005737,GO:0043531,GO:0005524,GO:0043621,GO:0042742,GO:0002758,GO:0060548,GO:0009626	cytoplasm|ADP binding|ATP binding|protein self-association|defense response to bacterium|innate immune response-activating signaling pathway|negative regulation of cell death|plant-type hypersensitive response
Seita.9G196200.v2.2	20.4408	34.5815	6.30009	0.181991	-2.45806	0.0134488	0.526352	Down	0.129236	0.172942	0.202292	0.127957	2.2673	0.335502
Seita.3G339700.v2.2	59.2734	117.907	0.639915	0.0054167	-7.52837	0.0140776	0.541047	Down	0	0.23608	0	16.1396	27.0193	0		Cyclotide cter-P OS=Clitoria ternatea OX=43366 PE=1 SV=1	GO:0005576,GO:0006952	extracellular region|defense response
Seita.J003100.v2.2	98.7414	133.46	64.0233	0.480046	-1.05876	0.0142672	0.542639	Down	0.71449	2.02607	1.98048	3.46634	3.57797	2.31856	PRX74	Peroxidase 1	GO:0005576,GO:0009505,GO:0020037,GO:0140825,GO:0046872,GO:0004601,GO:0042744,GO:0006979	extracellular region|plant-type cell wall|heme binding|lactoperoxidase activity|metal ion binding|peroxidase activity|hydrogen peroxide catabolic process|response to oxidative stress	sita00940	Phenylpropanoid biosynthesis
Seita.7G211400.v2.2	19.4552	27.8923	11.0181	0.39517	-1.33945	0.0152976	0.561022	Down	0.826682	0.790185	1.21313	1.39145	3.08402	2.41437	HIPP28	Heavy metal-associated isoprenylated plant protein 28	GO:0046872,GO:0050896	metal ion binding|response to stimulus
Seita.8G052500.v2.2	42.6065	58.3729	26.8402	0.460737	-1.11798	0.015393	0.561818	Down	0.45071	0.264046	0.497829	0.906892	0.513074	1.06941	WAV3	E3 ubiquitin-protein ligase WAV3	GO:0046872,GO:0061630,GO:0009630,GO:0010274,GO:0016567,GO:0048364	metal ion binding|ubiquitin protein ligase activity|gravitropism|hydrotropism|protein ubiquitination|root development
Seita.3G115700.v2.2	32.0069	43.0293	20.9845	0.487707	-1.03591	0.0161013	0.571687	Down	0.78711	0.721012	0.609613	1.62358	1.05816	1.45448	NEN4	Protein NEN4	GO:0005634,GO:0008408,GO:0046872,GO:0003676	nucleus|3'-5' exonuclease activity|metal ion binding|nucleic acid binding
Seita.9G488000.v2.2	45.5956	90.8628	0.328415	0.00374608	-8.0604	0.0162561	0.573798	Down	0.0251961	0	0	0	6.8846	0.163526	PTF2	Plant-specific TFIIB-related protein PTF2	GO:0005634,GO:0097550,GO:0003690,GO:0046872,GO:0042803,GO:0070063,GO:0017025,GO:0001093,GO:0006352,GO:0009793,GO:0009846,GO:0070897	nucleus|transcription preinitiation complex|double-stranded DNA binding|metal ion binding|protein homodimerization activity|RNA polymerase binding|TBP-class protein binding|TFIIB-class transcription factor binding|DNA-templated transcription initiation|embryo development ending in seed dormancy|pollen germination|transcription preinitiation complex assembly
Seita.4G230300.v2.2	6.07513	10.5689	1.58137	0.149985	-2.73711	0.016751	0.576366	Down	0.235361	0.112485	0.230256	0.466063	0.830576	2.41857
Seita.9G285200.v2.2	13.9362	23.0754	4.7971	0.206717	-2.27427	0.0170331	0.581416	Down	0.116992	0.111827	0.0572275	0.154446	1.04198	0.168732
Seita.6G211400.v2.2	21.4587	29.7125	13.2048	0.445055	-1.16795	0.0170759	0.581581	Down	0.288267	0.385756	0.507626	0.742074	1.01728	0.779535	At1g80290	Glycosyltransferase family protein 64 C3	GO:0016020,GO:0016757,GO:0046872,GO:0006486	membrane|glycosyltransferase activity|metal ion binding|protein glycosylation
Seita.4G016300.v2.2	103.555	143.702	63.4084	0.441716	-1.17881	0.0172447	0.582924	Down	1.92648	2.58508	2.75455	6.896	1.9424	6.65226					sita04146	Peroxisome
Seita.3G101500.v2.2	11.479	17.8416	5.1163	0.2851	-1.81046	0.0176989	0.591259	Down	0.930498	0.444709	0.455158	1.03645	3.04912	2.13883
Seita.8G178300.v2.2	2.23074	4.46147	0	0.0391175	-4.67604	0.0178253	0.593444	Down	0	0	0	0.0394261	0.0481794	0.0172292	RGA1	Putative disease resistance protein RGA1	GO:0043531,GO:0005524,GO:0050832	ADP binding|ATP binding|defense response to fungus
Seita.3G081700.v2.2	4.03301	7.44377	0.622247	0.0847924	-3.55992	0.0180512	0.598023	Down	0	0.0144867	0.0148271	0.0900349	0.0458435	0.196726	CRK6	Cysteine-rich receptor-like protein kinase 6	GO:0005886,GO:0005524,GO:0004672,GO:0004674,GO:0042742,GO:0006468	plasma membrane|ATP binding|protein kinase activity|protein serine/threonine kinase activity|defense response to bacterium|protein phosphorylation
Seita.3G073600.v2.2	57.7234	82.3357	33.1111	0.402144	-1.31422	0.0181724	0.598332	Down	4.01984	1.251	4.38993	3.60981	10.3683	9.10088
Seita.8G047700.v2.2	49.6317	67.6622	31.6012	0.467375	-1.09735	0.0184398	0.601404	Down	0.602954	0.295556	0.620126	1.43889	0.841763	0.769269
Seita.5G148600.v2.2	8.63348	13.4466	3.82031	0.282905	-1.82161	0.0187224	0.605667	Down	0.113347	0.135428	0.0831662	0.280562	0.485707	0.367817
Seita.5G243900.v2.2	266.389	376.646	156.132	0.414605	-1.27019	0.0189012	0.605667	Down	42.1939	10.2566	35.9409	95.9772	31.3569	71.6083
Seita.4G086500.v2.2	4.6662	8.05331	1.27908	0.158124	-2.66087	0.0190246	0.606175	Down	0.0375342	0.0179385	0.01836	0.14865	0.113534	0.182701	At1g13570	F-box/FBD/LRR-repeat protein At1g13570
Seita.3G363200.v2.2	4.63789	8.95582	0.319957	0.03799	-4.71824	0.0192999	0.610706	Down	0	0.0455297	0	0.754578	0.480265	0
Seita.7G189600.v2.2	6.46404	12.6258	0.30229	0.0269919	-5.21133	0.019379	0.610706	Down	0	0	0.0393008	0.0397744	0	1.47742	TIP2-3	Aquaporin TIP2-3	GO:0016020,GO:0009705,GO:0005886,GO:0032586,GO:0015250,GO:0006833	membrane|plant-type vacuole membrane|plasma membrane|protein storage vacuole membrane|water channel activity|water transport
Seita.J027000.v2.2	38.4941	75.1392	1.84907	0.0246922	-5.3398	0.0194158	0.610706	Down	0	0.115196	0.235805	0	7.04774	6.71358	DIR1	Dirigent protein 1	GO:0048046,GO:0009699	apoplast|phenylpropanoid biosynthetic process
Seita.3G188500.v2.2	42.0215	58.213	25.8301	0.442719	-1.17554	0.0196572	0.614046	Down	0.59339	0.189064	0.345547	0.797343	1.0399	0.596014	ACD6	Protein ACCELERATED CELL DEATH 6	GO:0005789,GO:0016020,GO:0005886,GO:0008219,GO:0071446,GO:0042742,GO:1900426,GO:1902290,GO:0016567,GO:1900150,GO:2000031,GO:0009617,GO:0050826,GO:0009416,GO:0009751,GO:0009615	endoplasmic reticulum membrane|membrane|plasma membrane|cell death|cellular response to salicylic acid stimulus|defense response to bacterium|positive regulation of defense response to bacterium|positive regulation of defense response to oomycetes|protein ubiquitination|regulation of defense response to fungus|regulation of salicylic acid mediated signaling pathway|response to bacterium|response …
Seita.1G059600.v2.2	9.27532	14.4457	4.10494	0.283956	-1.81626	0.0219005	0.66008	Down	0.0742327	0.0709554	0.0907782	0.128621	0.374232	0.301112
Seita.9G298000.v2.2	38.8239	66.2399	11.4079	0.17204	-2.53919	0.0224502	0.665405	Down	0.196778	0.18809	0.192509	0.0487074	3.0918	0.195114	NPF8.3	Protein NRT1/ PTR FAMILY 8.3	GO:0005794,GO:0016020,GO:0000325,GO:0009705,GO:0005774,GO:0005773,GO:0071916,GO:0015334,GO:0022857,GO:0042937,GO:0042938,GO:0015833,GO:0015031,GO:0055085,GO:0042939	Golgi apparatus|membrane|plant-type vacuole|plant-type vacuole membrane|vacuolar membrane|vacuole|dipeptide transmembrane transporter activity|high-affinity oligopeptide transmembrane transporter activity|transmembrane transporter activity|tripeptide transmembrane transporter activity|dipeptide transport|peptide transport|protein transport|transmembrane transport|tripeptide transport
Seita.5G272300.v2.2	12.0992	22.6171	1.58137	0.0698259	-3.84009	0.022714	0.669279	Down	0.15389	0.073548	0.150552	0	5.27553	0.0832303
Seita.6G229600.v2.2	19.317	29.465	9.16899	0.310521	-1.68724	0.0229181	0.670232	Down	0.0545412	0.0417066	0.058694	0.0486011	0.307956	0.129792	PIK-2	Disease resistance protein Pik-2	GO:0043531,GO:0005524,GO:0042742,GO:0002758,GO:0009626	ADP binding|ATP binding|defense response to bacterium|innate immune response-activating signaling pathway|plant-type hypersensitive response
Seita.J019200.v2.2	102.31	140.519	64.0998	0.456928	-1.12996	0.0230282	0.670232	Down	2.2638	2.86837	5.40799	9.4347	3.29108	8.82679	rps2	30S ribosomal protein S2, chloroplastic	GO:0009507,GO:0015935,GO:0003735,GO:0006412	chloroplast|small ribosomal subunit|structural constituent of ribosome|translation
Seita.1G243100.v2.2	32.2484	46.1128	18.384	0.39825	-1.32825	0.023609	0.67173	Down	1.04196	1.72634	1.15528	1.1692	4.48247	3.98234	RR11	Two-component response regulator ORR11	GO:0009736,GO:0000160	cytokinin-activated signaling pathway|phosphorelay signal transduction system	sita04075	Plant hormone signal transduction
Seita.3G345400.v2.2	27.4617	39.7905	15.133	0.380836	-1.39276	0.0237726	0.672638	Down	0.567172	0.936411	0.90797	3.36935	1.50764	1.05968
Seita.2G299500.v2.2	12.8575	21.2364	4.47865	0.210634	-2.24719	0.0240846	0.676984	Down	0.0235085	0.123588	0.0114993	0.302585	0.0948114	0.330574	SD113	G-type lectin S-receptor-like serine/threonine-protein kinase SD1-13	GO:0005576,GO:0005886,GO:0005524,GO:0005516,GO:0030246,GO:0004672,GO:0106310,GO:0004674,GO:0031625,GO:0071446,GO:0042742,GO:0046777,GO:0006468,GO:0048544	extracellular region|plasma membrane|ATP binding|calmodulin binding|carbohydrate binding|protein kinase activity|protein serine kinase activity|protein serine/threonine kinase activity|ubiquitin protein ligase binding|cellular response to salicylic acid stimulus|defense response to bacterium|protein autophosphorylation|protein phosphorylation|recognition of pollen
Seita.3G012100.v2.2	61.2236	82.3077	40.1395	0.488137	-1.03464	0.0247068	0.684711	Down	1.01724	0.567192	1.05737	1.04913	1.41027	2.72791	GLC1	Glucan endo-1,3-beta-glucosidase	GO:0005886,GO:0042973,GO:0005975,GO:0006952	plasma membrane|glucan endo-1,3-beta-D-glucosidase activity|carbohydrate metabolic process|defense response
Seita.8G201700.v2.2	37.5316	75.0632	0	0.00232837	-8.74646	0.0252148	0.690629	Down	0	0	0	0	7.83758	5.93141	DIR1	Dirigent protein 1	GO:0048046,GO:0009699	apoplast|phenylpropanoid biosynthetic process
Seita.6G147900.v2.2	5.35039	9.4217	1.27908	0.134567	-2.89361	0.0253987	0.692028	Down	0.0948138	0.045314	0.0463786	0.0938752	0.955978	0.307676
Seita.5G047500.v2.2	4.87162	8.81871	0.924536	0.106479	-3.23136	0.025549	0.694744	Down	0	0.0179385	0.0367201	0.334463	0.0567668	0.0812003	At3g14460	Putative disease resistance protein At3g14460	GO:0004016,GO:0043531,GO:0005524,GO:0042742,GO:0050832	adenylate cyclase activity|ADP binding|ATP binding|defense response to bacterium|defense response to fungus
Seita.8G243000.v2.2	27.7588	37.4973	18.0203	0.481585	-1.05414	0.0257776	0.698528	Down	2.85796	4.68306	3.79453	7.47841	5.55735	9.49505
Seita.J000900.v2.2	6.70958	13.4192	0	0.0130111	-6.26411	0.025822	0.698994	Down	0	0	0	0	5.23428	0
Seita.3G214100.v2.2	2.74589	5.17183	0.319957	0.0657488	-3.92689	0.0264446	0.707099	Down	0	0.0156742	0	0.113651	0.0992023	0.0354752	IQD3	Protein IQ-DOMAIN 3	GO:0005737,GO:0005856,GO:0005730,GO:0005516	cytoplasm|cytoskeleton|nucleolus|calmodulin binding
Seita.1G271500.v2.2	107.612	157.466	57.7575	0.366994	-1.44617	0.0273152	0.713379	Down	0.66016	0.96024	0.940681	4.44749	0.578798	1.42817	OsI_08463	SPX domain-containing membrane protein OsI_08463	GO:0016020,GO:0022857	membrane|transmembrane transporter activity
Seita.5G291100.v2.2	19.4066	27.0862	11.7271	0.431702	-1.21189	0.0269053	0.713379	Down	0.696716	0.475684	0.632919	0.985456	1.9569	1.07661	ABCB5	ABC transporter B family member 5	GO:0005829,GO:0016020,GO:0140359,GO:0005524,GO:0016887,GO:0042626,GO:0055085	cytosol|membrane|ABC-type transporter activity|ATP binding|ATP hydrolysis activity|ATPase-coupled transmembrane transporter activity|transmembrane transport	sita02010	ABC transporters
Seita.8G130200.v2.2	3.49166	6.36107	0.622247	0.0992163	-3.33328	0.0274359	0.713379	Down	0	0.0318708	0.0326196	0.198077	0.100856	0.324598	SWEET14	Bidirectional sugar transporter SWEET14	GO:0005886,GO:0008515,GO:0051119	plasma membrane|sucrose transmembrane transporter activity|sugar transmembrane transporter activity
Seita.9G478500.v2.2	5.04955	8.51773	1.58137	0.185066	-2.43389	0.0273709	0.713379	Down	0.0520982	0.0248991	0.0509682	0.154747	0.367703	0.140885	At2g41970	Probable protein kinase At2g41970	GO:0005886,GO:0005524,GO:0004674,GO:0004713,GO:0009860,GO:0048768	plasma membrane|ATP binding|protein serine/threonine kinase activity|protein tyrosine kinase activity|pollen tube growth|root hair cell tip growth
Seita.1G106500.v2.2	26.6269	52.9516	0.30229	0.00642931	-7.28112	0.0282172	0.721263	Down	0	0	0.0282829	0	0.0874471	4.5031	S6PDH	NADP-dependent D-sorbitol-6-phosphate dehydrogenase	GO:0047641	aldose-6-phosphate reductase (NADPH) activity
Seita.J013600.v2.2	14.4799	21.0176	7.94216	0.377993	-1.40357	0.0283651	0.721263	Down	1.49296	0.998936	1.16847	4.28673	2.10743	2.74536	rpl33	50S ribosomal protein L33, chloroplastic	GO:0009507,GO:1990904,GO:0005840,GO:0003735,GO:0006412	chloroplast|ribonucleoprotein complex|ribosome|structural constituent of ribosome|translation
Seita.J020600.v2.2	40.592	55.3441	25.84	0.46662	-1.09968	0.0281913	0.721263	Down	2.82689	1.3164	1.63098	5.45429	2.7041	3.52824	atpE	ATP synthase epsilon chain, chloroplastic	GO:0009535,GO:0000275,GO:0005524,GO:0046933,GO:0015986	chloroplast thylakoid membrane|mitochondrial proton-transporting ATP synthase complex, catalytic sector F(1)|ATP binding|proton-transporting ATP synthase activity, rotational mechanism|proton motive force-driven ATP synthesis
Seita.3G340000.v2.2	303.028	490.102	115.953	0.236562	-2.07971	0.0293187	0.73254	Down	5.30272	31.1028	5.89512	67.2983	83.6008	23.3346		Cycloviolin-A OS=Leonia cymosa OX=341676 PE=1 SV=1	GO:0006952,GO:0050688	defense response|regulation of defense response to virus
Seita.7G328700.v2.2	246.124	358.361	133.887	0.37364	-1.42028	0.0300012	0.736766	Down	4.0343	4.19955	3.13581	2.16133	5.32139	22.1779	Os08g0237200	Probable mannose-1-phosphate guanylyltransferase 3	GO:0005737,GO:0005525,GO:0004475,GO:0016779,GO:0000032,GO:0009298,GO:0006486	cytoplasm|GTP binding|mannose-1-phosphate guanylyltransferase (GTP) activity|nucleotidyltransferase activity|cell wall mannoprotein biosynthetic process|GDP-mannose biosynthetic process|protein glycosylation	sita00051,sita00520,sita00541	Fructose and mannose metabolism|Amino sugar and nucleotide sugar metabolism|Biosynthesis of various nucleotide sugars
Seita.5G410200.v2.2	10.0335	15.4013	4.66572	0.305433	-1.71107	0.0301931	0.738549	Down	0.138929	0.132795	0.407746	0.871171	0.513617	0.701292	BIR2	Inactive LRR receptor-like serine/threonine-protein kinase BIR2	GO:0009507,GO:0005829,GO:0005886,GO:0000166,GO:0006952,GO:1900425,GO:0006468,GO:1900150	chloroplast|cytosol|plasma membrane|nucleotide binding|defense response|negative regulation of defense response to bacterium|protein phosphorylation|regulation of defense response to fungus
Seita.3G223400.v2.2	7.64593	11.8438	3.44811	0.292702	-1.77249	0.0302714	0.73935	Down	0.119795	0.229012	0.292991	0.593044	0.664319	0.842271	MYB98	Transcription factor MYB98	GO:0005634,GO:0003700,GO:0000981,GO:0000978,GO:0043565,GO:0000976,GO:0009553,GO:0010183,GO:0006355,GO:0045691,GO:0045697	nucleus|DNA-binding transcription factor activity|DNA-binding transcription factor activity, RNA polymerase II-specific|RNA polymerase II cis-regulatory region sequence-specific DNA binding|sequence-specific DNA binding|transcription cis-regulatory region binding|embryo sac development|pollen tube guidance|regulation of DNA-templated transcription|regulation of embryo sac central cell differentia…
Seita.5G124200.v2.2	212.273	292.769	131.777	0.449785	-1.15269	0.0307657	0.741382	Down	2.98737	2.68968	2.13065	3.09137	11.5236	2.37663	UGT73C5	UDP-glycosyltransferase 73C5	GO:0005783,GO:0016020,GO:0050502,GO:0046527,GO:0080046,GO:0080044,GO:0050403,GO:0008194,GO:0016131,GO:0071456,GO:0098754	endoplasmic reticulum|membrane|cis-zeatin O-beta-D-glucosyltransferase activity|glucosyltransferase activity|quercetin 4'-O-glucosyltransferase activity|quercetin 7-O-glucosyltransferase activity|trans-zeatin O-beta-D-glucosyltransferase activity|UDP-glycosyltransferase activity|brassinosteroid metabolic process|cellular response to hypoxia|detoxification	sita00908	Zeatin biosynthesis
Seita.5G215100.v2.2	104.491	140.649	68.3332	0.485038	-1.04383	0.0307926	0.741382	Down	1.45622	1.35879	0.814078	1.39031	4.31739	1.61268	At4g33820	Endo-1,4-beta-xylanase 5-like	GO:0031176,GO:0045493	endo-1,4-beta-xylanase activity|xylan catabolic process
Seita.6G088200.v2.2	3.5754	7.1508	0	0.0244695	-5.35287	0.0307256	0.741382	Down	0	0	0	0	0.0557213	0.538008	ZRP4	O-methyltransferase ZRP4	GO:0008171,GO:0046983,GO:0008757,GO:0019438,GO:0032259	O-methyltransferase activity|protein dimerization activity|S-adenosylmethionine-dependent methyltransferase activity|aromatic compound biosynthetic process|methylation
Seita.9G253000.v2.2	90.1252	124.617	55.6335	0.446573	-1.16303	0.0307215	0.741382	Down	2.44164	2.37149	1.92636	8.18821	1.86623	4.08943	SPX3	SPX domain-containing protein 3	GO:0070417,GO:0016036	cellular response to cold|cellular response to phosphate starvation
Seita.3G016300.v2.2	3.83345	6.71625	0.950661	0.141925	-2.8168	0.0311748	0.7421	Down	0.0231013	0.0220814	0.0226002	0.160108	0.0698769	0.224895	Os04g0676650	Putative B3 domain-containing protein Os04g0676650	GO:0005634,GO:0003677,GO:0003700	nucleus|DNA binding|DNA-binding transcription factor activity
Seita.8G228800.v2.2	26.7658	37.5271	16.0045	0.426908	-1.228	0.0311219	0.7421	Down	0.159005	0.234886	0.325254	0.243302	0.7433	0.641066	RECQL1	ATP-dependent DNA helicase Q-like 1	GO:0005694,GO:0005737,GO:0005634,GO:0043138,GO:0005524,GO:0016887,GO:0009378,GO:0046872,GO:0003676,GO:0070417,GO:0042631,GO:0032508,GO:0006310,GO:0006281,GO:0006268,GO:0000724	chromosome|cytoplasm|nucleus|3'-5' DNA helicase activity|ATP binding|ATP hydrolysis activity|four-way junction helicase activity|metal ion binding|nucleic acid binding|cellular response to cold|cellular response to water deprivation|DNA duplex unwinding|DNA recombination|DNA repair|DNA unwinding involved in DNA replication|double-strand break repair via homologous recombination
Seita.3G014000.v2.2	14.6482	21.4771	7.81924	0.365343	-1.45268	0.0321049	0.750921	Down	0.20414	0.0731728	0.349496	0.555827	0.591755	0.469232	CBSX5	CBS domain-containing protein CBSX5	GO:0005737,GO:0031588,GO:0005634,GO:0016208,GO:0019901,GO:0019887,GO:0042149,GO:0071456,GO:0006468,GO:0050790	cytoplasm|nucleotide-activated protein kinase complex|nucleus|AMP binding|protein kinase binding|protein kinase regulator activity|cellular response to glucose starvation|cellular response to hypoxia|protein phosphorylation|regulation of catalytic activity
Seita.7G059000.v2.2	15.6256	23.3789	7.87225	0.338035	-1.56475	0.033311	0.759219	Down	1.25036	0.896367	1.68195	4.64242	1.2607	4.73372
Seita.8G111400.v2.2	68.7367	95.9192	41.5541	0.43383	-1.2048	0.0335472	0.760522	Down	4.39378	2.14458	5.57887	6.5717	4.14733	15.7749
Seita.5G429600.v2.2	157.237	209.718	104.755	0.499545	-1.00131	0.0337806	0.763639	Down	3.30504	3.71826	2.37494	9.87488	3.00798	4.8405	PIN5A	Probable auxin efflux carrier component 5a	GO:0005783,GO:0005886,GO:0010329,GO:0010315,GO:0010252,GO:0009926,GO:0009734	endoplasmic reticulum|plasma membrane|auxin efflux transmembrane transporter activity|auxin export across the plasma membrane|auxin homeostasis|auxin polar transport|auxin-activated signaling pathway
Seita.5G285500.v2.2	86.0313	134.125	37.9374	0.282667	-1.82282	0.0338747	0.765042	Down	0.694413	0.505719	0.744052	0.507469	5.88463	0.375568	SFH6	Phosphatidylinositol/phosphatidylcholine transfer protein SFH6	GO:0000139,GO:0005886,GO:0015031	Golgi membrane|plasma membrane|protein transport
Seita.9G172300.v2.2	19.8406	26.6997	12.9816	0.486014	-1.04093	0.0344509	0.769712	Down	0.370476	0.547277	0.428339	0.867002	0.950828	0.837908
Seita.1G016900.v2.2	2.42943	4.55656	0.30229	0.0748174	-3.74048	0.0351885	0.774848	Down	0	0	0.0540657	0.328304	0.167164	0.239115	ATL67	RING-H2 finger protein ATL67	GO:0016020,GO:0046872,GO:0016740,GO:0016567	membrane|metal ion binding|transferase activity|protein ubiquitination
Seita.1G314300.v2.2	2.72946	5.13896	0.319957	0.0661299	-3.91855	0.0350688	0.774848	Down	0	0.0172586	0	0.017877	0.14564	0.117183	PFP-BETA1	Pyrophosphate--fructose 6-phosphate 1-phosphotransferase subunit beta 1	GO:0005829,GO:0009505,GO:0003872,GO:0005524,GO:0047334,GO:0046872,GO:0008443,GO:0006002,GO:0015979,GO:0009749	cytosol|plant-type cell wall|6-phosphofructokinase activity|ATP binding|diphosphate-fructose-6-phosphate 1-phosphotransferase activity|metal ion binding|phosphofructokinase activity|fructose 6-phosphate metabolic process|photosynthesis|response to glucose	sita00010,sita00030,sita00051	Glycolysis / Gluconeogenesis|Pentose phosphate pathway|Fructose and mannose metabolism
Seita.2G126600.v2.2	10.3395	15.2511	5.4278	0.354497	-1.49615	0.0356108	0.774848	Down	0.188733	0.154629	0.105508	0.26695	0.462142	0.495792	Os03g0232800	Lecithin-cholesterol acyltransferase-like 1	GO:0008374,GO:0006629	O-acyltransferase activity|lipid metabolic process
Seita.3G228800.v2.2	39.7956	54.8113	24.7799	0.450536	-1.15028	0.0352607	0.774848	Down	2.48592	1.30123	0.694856	3.28174	3.99842	2.30484	At1g17350	Probable complex I intermediate-associated protein 30	GO:0005739,GO:0051082,GO:0006120,GO:0032981,GO:0010257	mitochondrion|unfolded protein binding|mitochondrial electron transport, NADH to ubiquinone|mitochondrial respiratory chain complex I assembly|NADH dehydrogenase complex assembly
Seita.3G267600.v2.2	7.50101	11.8831	3.11894	0.264412	-1.91914	0.0355186	0.774848	Down	0.108727	0.0346422	0.212737	0.322951	0.365419	0.58804	PIR7B	Esterase PIR7B	GO:0016787	hydrolase activity
Seita.5G024900.v2.2	21.2838	29.8375	12.7301	0.425204	-1.23377	0.0352606	0.774848	Down	1.3285	0.821669	0.917428	2.47596	3.23053	1.18343
Seita.2G194900.v2.2	45.8498	76.2597	15.4399	0.202358	-2.30502	0.0359003	0.77527	Down	1.65461	0.215667	1.76588	0.670184	15.9246	0.976235
Seita.9G288600.v2.2	33.8787	56.833	10.9243	0.192316	-2.37845	0.0362853	0.776438	Down	0.0312915	0.538381	0.489805	0.0929453	4.22773	1.11697
Seita.3G340100.v2.2	19.4841	29.8706	9.09756	0.305103	-1.71263	0.0365579	0.779175	Down	0.805599	0.0641694	1.05083	1.0635	2.16603	2.75945		Circulin-A OS=Chassalia parviflora OX=58431 PE=1 SV=2	GO:0042742	defense response to bacterium
Seita.5G365400.v2.2	57.1206	79.6629	34.5783	0.435181	-1.20031	0.0368272	0.780865	Down	3.57245	2.86837	9.0869	15.4217	5.47502	12.2111	HIPP45	Heavy metal-associated isoprenylated plant protein 45	GO:0046872,GO:0050896	metal ion binding|response to stimulus
Seita.5G148800.v2.2	14.8426	21.5622	8.12304	0.378431	-1.4019	0.0370435	0.783507	Down	0.227338	0.488927	0.722822	0.731533	1.2607	1.65988	ATL39	RING-H2 finger protein ATL39	GO:0016020,GO:0016740,GO:0008270,GO:0016567	membrane|transferase activity|zinc ion binding|protein ubiquitination
Seita.J016100.v2.2	17.0737	23.3094	10.8379	0.463927	-1.10803	0.0378383	0.792212	Down	3.18273	2.39031	2.00166	5.177	5.04278	5.40997
Seita.6G136200.v2.2	14.6493	20.8125	8.48604	0.408699	-1.29089	0.0387876	0.798226	Down	0.221582	0.242057	0.371616	0.376095	0.734076	0.856008	BPM1	BTB/POZ and MATH domain-containing protein 1	GO:0005634,GO:0042802,GO:0071472,GO:0042631,GO:0016567,GO:0006970	nucleus|identical protein binding|cellular response to salt stress|cellular response to water deprivation|protein ubiquitination|response to osmotic stress
Seita.5G185200.v2.2	2.3993	4.47864	0.319957	0.0759145	-3.71948	0.0394133	0.802616	Down	0	0.0516824	0	0.107068	0.327099	0.292431
Seita.9G197200.v2.2	487.773	786.782	188.764	0.239902	-2.05949	0.0394728	0.802616	Down	4.13211	4.29501	4.74936	3.62172	44.3492	6.20376	RNU1	U1 small nuclear ribonucleoprotein 70 kDa	GO:0016607,GO:0005634,GO:0005685,GO:0071004,GO:0003729,GO:0017069,GO:0030619,GO:0000398	nuclear speck|nucleus|U1 snRNP|U2-type prespliceosome|mRNA binding|snRNA binding|U1 snRNA binding|mRNA splicing, via spliceosome	sita03040	Spliceosome
Seita.3G077000.v2.2	2.39047	4.47864	0.30229	0.0759147	-3.71948	0.0395485	0.803348	Down	0	0	0.0674889	0.136605	0.417334	0.373101
Seita.3G348200.v2.2	20.7533	29.7549	11.7518	0.394991	-1.34011	0.0397002	0.804656	Down	0.66221	0.133258	0.477361	0.897211	0.808251	1.35721
Seita.9G538500.v2.2	9.63269	16.1111	3.15427	0.196437	-2.34786	0.0397247	0.804656	Down	0.0529252	0.0505886	0.0690363	0.0873354	0.0533628	0.706063	PTH1-2	Inorganic phosphate transporter 1-2	GO:0016020,GO:0005315,GO:0015293,GO:0006817	membrane|inorganic phosphate transmembrane transporter activity|symporter activity|phosphate ion transport
Seita.1G135200.v2.2	17.8168	24.8294	10.8041	0.434081	-1.20396	0.0409317	0.816563	Down	0.214654	0.307765	0.188998	0.29754	0.692571	0.603688	OSK4	Serine/threonine protein kinase OSK4	GO:0005634,GO:0005524,GO:0106310,GO:0004674,GO:0006468	nucleus|ATP binding|protein serine kinase activity|protein serine/threonine kinase activity|protein phosphorylation
Seita.7G082700.v2.2	3.42569	6.85139	0	0.0255448	-5.29082	0.0409089	0.816563	Down	0	0	0	0.0127299	0	0.250333	HAK1	Potassium transporter 1	GO:0016020,GO:0005886,GO:0015079,GO:0006813	membrane|plasma membrane|potassium ion transmembrane transporter activity|potassium ion transport
Seita.4G013200.v2.2	49.5008	78.9763	20.0254	0.253655	-1.97906	0.041176	0.818815	Down	1.03803	1.0373	0.830878	0.700743	0.475734	9.9523
Seita.9G443300.v2.2	28.7227	40.4019	17.0435	0.421501	-1.24639	0.0412495	0.81908	Down	0.496009	0.908713	0.768314	1.92347	2.37553	0.625947	LBD11	LOB domain-containing protein 11
Seita.5G094200.v2.2	10.497	18.1243	2.86965	0.157636	-2.66533	0.0426706	0.824932	Down	0.150043	0.191225	0.0978589	0.0990383	2.57182	0.108199	LRK10L-1.2	LEAF RUST 10 DISEASE-RESISTANCE LOCUS RECEPTOR-LIKE PROTEIN KINASE-like 1.2	GO:0005886,GO:0005524,GO:0030247,GO:0106310,GO:0004674,GO:0071215,GO:0042631,GO:0048573,GO:0006468	plasma membrane|ATP binding|polysaccharide binding|protein serine kinase activity|protein serine/threonine kinase activity|cellular response to abscisic acid stimulus|cellular response to water deprivation|photoperiodism, flowering|protein phosphorylation
Seita.6G022300.v2.2	5.1147	8.30196	1.92745	0.230255	-2.11869	0.0425978	0.824932	Down	0.285796	0.182119	0.093199	0.943222	0.864477	0.515235
Seita.9G075900.v2.2	5.83694	9.4526	2.22128	0.235082	-2.08877	0.0432994	0.825375	Down	0.109922	0.157603	0.107537	0.217667	0.443321	0.891753	CML41	Probable calcium-binding protein CML41	GO:0005509,GO:0030234	calcium ion binding|enzyme regulator activity	sita04626	Plant-pathogen interaction
Seita.4G140700.v2.2	8.53574	12.9143	4.15719	0.320866	-1.63996	0.0434953	0.82648	Down	0.105664	0.0673327	0.0516861	0.313854	0.177563	0.171443	PHT1-9	Probable inorganic phosphate transporter 1-9	GO:0016020,GO:0015293,GO:0006817	membrane|symporter activity|phosphate ion transport
Seita.6G064300.v2.2	32.7636	44.4171	21.1101	0.475689	-1.07191	0.0438326	0.82648	Down	0.344431	0.17833	0.421201	0.326812	0.709028	0.869321
Seita.8G030700.v2.2	6.17502	9.83493	2.51511	0.257112	-1.95953	0.0435556	0.82648	Down	0.0182868	0.0699177	0.0536704	0.217269	0.110628	0.197805	PSI1	Protein PSK SIMULATOR 1	GO:0005634,GO:0045927,GO:0006109,GO:0043434	nucleus|positive regulation of growth|regulation of carbohydrate metabolic process|response to peptide hormone
Seita.8G173100.v2.2	28.0254	37.8888	18.1621	0.480691	-1.05682	0.0435682	0.82648	Down	0.814712	0.389372	1.37268	1.61329	1.68853	1.76252	ERF15	Ethylene-responsive transcription factor 15	GO:0005634,GO:0003700,GO:0000976,GO:0006952,GO:0009873	nucleus|DNA-binding transcription factor activity|transcription cis-regulatory region binding|defense response|ethylene-activated signaling pathway
Seita.9G490400.v2.2	24.7161	38.7779	10.6543	0.274653	-1.86432	0.0435128	0.82648	Down	0.661954	0.562426	1.22324	0.364112	6.74843	1.59117	MADS1	MADS-box transcription factor 1	GO:0005634,GO:0003700,GO:0046983,GO:0000977,GO:0030154,GO:0010022,GO:0045944,GO:0048509,GO:0010093	nucleus|DNA-binding transcription factor activity|protein dimerization activity|RNA polymerase II transcription regulatory region sequence-specific DNA binding|cell differentiation|meristem determinacy|positive regulation of transcription by RNA polymerase II|regulation of meristem development|specification of floral organ identity
Seita.1G038400.v2.2	188.488	310.897	66.0781	0.212527	-2.23428	0.0446576	0.826882	Down	2.08519	9.79233	6.56335	9.06605	69.6544	6.96268
Seita.9G101900.v2.2	2.22109	4.1399	0.30229	0.0821335	-3.60588	0.0444247	0.826882	Down	0	0	0.0172287	0.0697453	0.0887814	0.0571476	ACD6	Protein ACCELERATED CELL DEATH 6	GO:0005789,GO:0016020,GO:0005886,GO:0008219,GO:0071446,GO:0042742,GO:1900426,GO:1902290,GO:0016567,GO:1900150,GO:2000031,GO:0009617,GO:0050826,GO:0009416,GO:0009751,GO:0009615	endoplasmic reticulum membrane|membrane|plasma membrane|cell death|cellular response to salicylic acid stimulus|defense response to bacterium|positive regulation of defense response to bacterium|positive regulation of defense response to oomycetes|protein ubiquitination|regulation of defense response to fungus|regulation of salicylic acid mediated signaling pathway|response to bacterium|response …
Seita.9G289600.v2.2	41.0029	74.8081	7.19775	0.0962455	-3.37714	0.0451807	0.826882	Down	0.158776	0.126471	0.310663	0.0786019	5.92327	0.0858725	RPN10	26S proteasome non-ATPase regulatory subunit 4 homolog	GO:0005829,GO:0005634,GO:0008540,GO:0031593,GO:0043161	cytosol|nucleus|proteasome regulatory particle, base subcomplex|polyubiquitin modification-dependent protein binding|proteasome-mediated ubiquitin-dependent protein catabolic process	sita03050	Proteasome
Seita.J016200.v2.2	6.84403	11.1391	2.54894	0.2283	-2.131	0.0450469	0.826882	Down	0.633092	0	0.371616	0.877555	1.40432	1.91746	rps15-A	30S ribosomal protein S15, chloroplastic	GO:0009507,GO:1990904,GO:0005840,GO:0003735,GO:0006412	chloroplast|ribonucleoprotein complex|ribosome|structural constituent of ribosome|translation
Seita.J016300.v2.2	29.2988	41.768	16.8295	0.403075	-1.31088	0.0465786	0.834929	Down	0.375107	0.836609	0.397552	2.19741	0.7249	0.845308	ndhH	NAD(P)H-quinone oxidoreductase subunit H, chloroplastic	GO:0009535,GO:0051287,GO:0016655,GO:0048038,GO:0019684	chloroplast thylakoid membrane|NAD binding|oxidoreductase activity, acting on NAD(P)H, quinone or similar compound as acceptor|quinone binding|photosynthesis, light reaction
Seita.7G025600.v2.2	39.3977	53.9249	24.8704	0.462192	-1.11343	0.0472505	0.837799	Down	2.03598	1.86148	2.94443	7.44979	2.14207	4.21307	Os04g0282400	Flowering-promoting factor 1-like protein 4	GO:0009909	regulation of flower development
Seita.5G066400.v2.2	7.02501	13.1255	0.924536	0.0709084	-3.8179	0.0474896	0.83851	Down	0	0.0280388	0.0573953	0	1.15348	0.03173	SOT16	Cytosolic sulfotransferase 16	GO:0005737,GO:0005739,GO:0047364,GO:0008146,GO:0019761,GO:0032260,GO:0051923	cytoplasm|mitochondrion|desulfoglucosinolate sulfotransferase activity|sulfotransferase activity|glucosinolate biosynthetic process|response to jasmonic acid stimulus involved in jasmonic acid and ethylene-dependent systemic resistance|sulfation
Seita.2G407400.v2.2	1.69797	3.39594	0	0.0513273	-4.28413	0.047586	0.838588	Down	0	0	0	0.0564321	0.172403	0.0616521	PER2	Peroxidase 2	GO:0005576,GO:0009505,GO:0020037,GO:0140825,GO:0046872,GO:0004601,GO:0032922,GO:0097167,GO:0042744,GO:0042752,GO:0006979	extracellular region|plant-type cell wall|heme binding|lactoperoxidase activity|metal ion binding|peroxidase activity|circadian regulation of gene expression|circadian regulation of translation|hydrogen peroxide catabolic process|regulation of circadian rhythm|response to oxidative stress	sita00940	Phenylpropanoid biosynthesis
Seita.1G272100.v2.2	17.5553	24.4372	10.6735	0.438338	-1.18989	0.0479825	0.84076	Down	0.431158	1.23637	1.18106	1.79294	1.82583	2.61171
Seita.6G119800.v2.2	17.5029	24.2971	10.7088	0.441436	-1.17972	0.0483813	0.841992	Down	0.118517	0.385169	0.278272	0.516314	0.597486	0.589712	At3g59200	F-box/LRR-repeat protein At3g59200
Seita.3G193800.v2.2	12.0453	17.6423	6.44838	0.363069	-1.46169	0.0489441	0.843242	Down	0.336797	0.257542	0.0658983	0.53354	0.679163	0.546462	EDL3	EID1-like F-box protein 3	GO:0005634,GO:0009738,GO:0010029,GO:0009737,GO:0006970,GO:0009651,GO:0009414,GO:0010228	nucleus|abscisic acid-activated signaling pathway|regulation of seed germination|response to abscisic acid|response to osmotic stress|response to salt stress|response to water deprivation|vegetative to reproductive phase transition of meristem
Seita.3G209700.v2.2	1.84768	3.69535	0	0.0471362	-4.40702	0.048846	0.843242	Down	0	0	0	0.0248216	0.202217	0.0542353
Seita.6G241300.v2.2	6.37871	10.1993	2.55815	0.248886	-2.00644	0.048917	0.843242	Down	0.493968	0.23608	0.241627	0.489078	2.24124	1.06864	SAUR39	Auxin-responsive protein SAUR36	GO:0005737,GO:0009734,GO:0046621,GO:2000012	cytoplasm|auxin-activated signaling pathway|negative regulation of organ growth|regulation of auxin polar transport	sita04075	Plant hormone signal transduction
Seita.5G276600.v2.2	2.38785	4.45575	0.319957	0.0762589	-3.71295	0.0494432	0.847247	Down	0	0.07649	0	0.475384	0.484107	0.0865595
Seita.5G078100.v2.2	47.7897	90.1162	5.46314	0.0605616	-4.04545	0.0498762	0.848425	Down	0.152549	0.166645	0.0426401	0	5.73493	0.306447	Zlp	Zeamatin	GO:0006952,GO:0050832,GO:0031640	defense response|defense response to fungus|killing of cells of another organism
Seita.8G229000.v2.2	1666.62	6.22093	3327.02	532.629	9.05699	9.03404e-131	2.31588e-126	Up	71.1766	76.3262	72.2941	0.148451	0.151175	0.0926761	CBP60B	Calmodulin-binding protein 60 B	GO:0005634,GO:0005516,GO:0003700,GO:0043565,GO:0080142	nucleus|calmodulin binding|DNA-binding transcription factor activity|sequence-specific DNA binding|regulation of salicylic acid biosynthetic process
Seita.8G242200.v2.2	835.984	6.66048	1665.31	252.052	7.97758	2.03309e-91	1.04237e-87	Up	32.4638	45.1986	39.0546	0.112544	0.114609	0.221317	nep1	Aspartic proteinase nepenthesin-1	GO:0005576,GO:0004190,GO:0006508	extracellular region|aspartic-type endopeptidase activity|proteolysis
Seita.5G403700.v2.2	773.057	239.182	1306.93	5.46202	2.44943	6.40983e-76	2.7386e-72	Up	34.5099	33.6405	38.2165	5.78592	6.76794	6.06486	SKP2A	F-box protein SKP2A	GO:0005634,GO:0019005,GO:0004842,GO:0009734,GO:0071365,GO:0010311,GO:0051781,GO:0016567,GO:0031146	nucleus|SCF ubiquitin ligase complex|ubiquitin-protein transferase activity|auxin-activated signaling pathway|cellular response to auxin stimulus|lateral root formation|positive regulation of cell division|protein ubiquitination|SCF-dependent proteasomal ubiquitin-dependent protein catabolic process	sita04120	Ubiquitin mediated proteolysis
Seita.8G253000.v2.2	16762.7	0	33525.4	174841	17.4157	2.06167e-45	5.87234e-42	Up	4978.61	4423.63	2110.67	0	0	0
Seita.3G110600.v2.2	304.366	63.8009	544.931	8.54022	3.09427	4.17447e-37	1.0094e-33	Up	37.5504	39.9903	56.7737	3.93009	5.52305	5.58172
Seita.8G233200.v2.2	155.493	4.81738	306.169	63.1272	5.98019	2.98276e-35	6.37192e-32	Up	5.55953	7.52999	7.20292	0	0.1515	0.162531	At1g11300	G-type lectin S-receptor-like serine/threonine-protein kinase At1g11300	GO:0005886,GO:0005524,GO:0005516,GO:0030246,GO:0106310,GO:0004674,GO:0031625,GO:0006468,GO:0048544	plasma membrane|ATP binding|calmodulin binding|carbohydrate binding|protein serine kinase activity|protein serine/threonine kinase activity|ubiquitin protein ligase binding|protein phosphorylation|recognition of pollen
Seita.8G237800.v2.2	232.17	66.2008	398.14	6.02051	2.58989	4.75764e-30	8.71158e-27	Up	5.14467	5.04304	4.4492	0.661831	0.734152	0.942548	EIX2	Receptor-like protein EIX2	GO:0005886,GO:0050832	plasma membrane|defense response to fungus
Seita.8G238400.v2.2	250.611	1.4436	499.779	359.171	8.48853	3.31776e-29	5.31568e-26	Up	6.48088	5.16054	5.379	0	0	0.0477702	RGA4	Disease resistance protein RGA4	GO:0005737,GO:0043531,GO:0005524,GO:0043621,GO:0042742,GO:0002758,GO:0009626,GO:0010942	cytoplasm|ADP binding|ATP binding|protein self-association|defense response to bacterium|innate immune response-activating signaling pathway|plant-type hypersensitive response|positive regulation of cell death
Seita.8G236000.v2.2	109.367	4.98467	213.748	43.7001	5.44956	1.77911e-28	2.53375e-25	Up	7.61845	5.44769	6.11618	0.172741	0.0293185	0.220173
Seita.8G235300.v2.2	138.669	2.08103	275.258	132.126	7.04577	3.19574e-28	4.31172e-25	Up	9.47793	7.38697	7.90289	0.0866225	0.058808	0.031545
Seita.8G240500.v2.2	1574.66	196.136	2953.19	15.0576	3.91242	7.69477e-25	8.57632e-22	Up	46.348	47.7137	31.2797	4.06838	2.37143	1.45164
Seita.8G250500.v2.2	416.343	0	832.686	4342.03	12.0842	2.21812e-23	2.18698e-20	Up	19.8651	13.2076	11.9529	0	0	0	PCMP-H38	Pentatricopeptide repeat-containing protein At5g48910	GO:0009507,GO:0003729,GO:0008270,GO:0009451	chloroplast|mRNA binding|zinc ion binding|RNA modification
Seita.3G111900.v2.2	746.908	249.734	1244.08	4.97809	2.31559	1.60417e-22	1.46868e-19	Up	8.99008	10.3834	7.12565	1.49038	2.1472	1.50069	ABCC8	ABC transporter C family member 8	GO:0005829,GO:0016020,GO:0000325,GO:0005774,GO:0008559,GO:0005524,GO:0016887,GO:0042626,GO:0055085	cytosol|membrane|plant-type vacuole|vacuolar membrane|ABC-type xenobiotic transporter activity|ATP binding|ATP hydrolysis activity|ATPase-coupled transmembrane transporter activity|transmembrane transport
Seita.8G238900.v2.2	139.21	24.249	254.171	10.418	3.38101	1.35916e-20	1.1614e-17	Up	2.35863	2.68005	2.38161	0.215709	0.353377	0.112708	PIK-2	Disease resistance protein Pik-2	GO:0043531,GO:0005524,GO:0042742,GO:0002758,GO:0009626	ADP binding|ATP binding|defense response to bacterium|innate immune response-activating signaling pathway|plant-type hypersensitive response
Seita.8G227300.v2.2	2495.45	1126.14	3864.75	3.43211	1.77909	4.53525e-19	3.75036e-16	Up	73.7062	82.7225	63.7352	23.0172	18.6023	19.6763	CRK10	Cysteine-rich receptor-like protein kinase 10	GO:0005829,GO:0005886,GO:0005524,GO:0106310,GO:0004674,GO:0042742,GO:0006468	cytosol|plasma membrane|ATP binding|protein serine kinase activity|protein serine/threonine kinase activity|defense response to bacterium|protein phosphorylation
Seita.3G021400.v2.2	179.185	74.3975	283.973	3.81364	1.93117	6.12487e-18	4.90659e-15	Up	5.86834	6.39541	7.26331	1.69466	1.83781	1.34648	SD25	G-type lectin S-receptor-like serine/threonine-protein kinase SD2-5	GO:0005886,GO:0005524,GO:0005516,GO:0030246,GO:0004672,GO:0106310,GO:0004674,GO:0031625,GO:0046777	plasma membrane|ATP binding|calmodulin binding|carbohydrate binding|protein kinase activity|protein serine kinase activity|protein serine/threonine kinase activity|ubiquitin protein ligase binding|protein autophosphorylation
Seita.3G113600.v2.2	56.8969	4.15134	109.642	26.362	4.72039	1.96842e-17	1.5291e-14	Up	2.98162	2.97257	4.98704	0.0634861	0.161628	0.173396
Seita.3G100700.v2.2	58.5039	12.8142	104.194	8.11844	3.0212	7.19435e-17	5.26935e-14	Up	11.4477	12.3234	11.9605	1.32051	1.56887	1.32244
Seita.8G250600.v2.2	99.2367	0	198.473	1034.67	10.015	2.38571e-16	1.69882e-13	Up	26.1365	22.104	17.3621	0	0	0	RCAB	Ribulose bisphosphate carboxylase/oxygenase activase B, chloroplastic	GO:0009570,GO:0005524,GO:0016887	chloroplast stroma|ATP binding|ATP hydrolysis activity
Seita.3G087300.v2.2	299.231	170.084	428.377	2.5191	1.33291	8.90005e-16	6.16629e-13	Up	13.7173	13.174	16.3204	5.12935	5.71625	5.53332	GOS9	Protein GOS9	GO:0030246	carbohydrate binding
Seita.5G449400.v2.2	71.2712	0	142.542	743.33	9.53786	4.26626e-15	2.73414e-12	Up	3.07189	2.42243	2.9677	0	0	0	BAT1	Amino-acid permease BAT1 homolog	GO:0016020,GO:0015185,GO:0015180,GO:0005313,GO:0015189,GO:0015812	membrane|gamma-aminobutyric acid transmembrane transporter activity|L-alanine transmembrane transporter activity|L-glutamate transmembrane transporter activity|L-lysine transmembrane transporter activity|gamma-aminobutyric acid transport
Seita.1G191600.v2.2	67.1746	21.5221	112.827	5.24103	2.38985	1.51434e-14	9.43391e-12	Up	1.13514	1.1314	1.11052	0.192121	0.215211	0.209892	PIK-2	Disease resistance protein Pik-2	GO:0043531,GO:0005524,GO:0042742,GO:0002758,GO:0009626	ADP binding|ATP binding|defense response to bacterium|innate immune response-activating signaling pathway|plant-type hypersensitive response
Seita.8G244300.v2.2	40.8301	4.88958	76.7707	15.7733	3.97941	1.54564e-14	9.43391e-12	Up	0.860741	1.12192	1.11	0.0645621	0.0525975	0.0705342	At1g51880	Probable LRR receptor-like serine/threonine-protein kinase At1g51880	GO:0016020,GO:0005524,GO:0106310,GO:0004674,GO:0006468	membrane|ATP binding|protein serine kinase activity|protein serine/threonine kinase activity|protein phosphorylation
Seita.8G229100.v2.2	53.4246	0	106.849	557.146	9.12191	9.38622e-14	5.34702e-11	Up	8.28362	9.33715	8.10394	0	0	0	PIKM1-TS	Disease resistance protein Pikm1-TS	GO:0043531,GO:0005524,GO:0006952,GO:0051707	ADP binding|ATP binding|defense response|response to other organism
Seita.9G163900.v2.2	53.0125	1.0491	104.976	100.768	6.65489	9.07177e-13	4.94797e-10	Up	1.96637	3.405	3.90321	0	0.0287338	0.0616521
Seita.3G185600.v2.2	4161.17	2583.27	5739.07	2.22146	1.15151	1.0036e-12	5.35986e-10	Up	144.283	130.201	113.925	53.5895	61.6882	52.5778	RD21B	Probable cysteine protease RD21B	GO:0005783,GO:0005615,GO:0005764,GO:0099503,GO:0005773,GO:0004197,GO:0051603	endoplasmic reticulum|extracellular space|lysosome|secretory vesicle|vacuole|cysteine-type endopeptidase activity|proteolysis involved in protein catabolic process
Seita.8G249400.v2.2	48.9089	2.1318	95.6859	45.6151	5.51144	2.31683e-12	1.21208e-09	Up	2.33175	1.55047	1.07446	0	0.0170364	0.0913846	PIK-2	Disease resistance protein Pik-2	GO:0043531,GO:0005524,GO:0042742,GO:0002758,GO:0009626	ADP binding|ATP binding|defense response to bacterium|innate immune response-activating signaling pathway|plant-type hypersensitive response
Seita.8G236600.v2.2	357.716	170.27	545.162	3.20148	1.67874	2.27692e-11	1.06125e-08	Up	5.40057	4.28232	3.99245	1.6372	1.32229	1.11019	RGA4	Putative disease resistance protein RGA4	GO:0043531,GO:0005524,GO:0050832	ADP binding|ATP binding|defense response to fungus
Seita.1G060400.v2.2	113.42	49.2178	177.622	3.59871	1.84748	3.71574e-11	1.70095e-08	Up	10.0029	11.9086	10.8993	2.49078	3.86513	2.39723
Seita.8G202800.v2.2	43.193	0.682475	85.7036	123.507	6.94845	2.31883e-10	9.90721e-08	Up	2.27031	2.12711	1.51736	0.0222558	0.0226642	0
Seita.8G239600.v2.2	24.2672	0	48.5345	253.052	7.98329	3.10252e-10	1.28279e-07	Up	6.40632	4.83434	5.60765	0	0	0	RGA5	Disease resistance protein RGA5	GO:0043531,GO:0005524,GO:0006952,GO:0051707	ADP binding|ATP binding|defense response|response to other organism
Seita.5G411000.v2.2	61.2544	19.2875	103.221	5.37319	2.42578	7.20357e-10	2.79793e-07	Up	2.10961	3.01338	2.41169	0.375501	0.334592	0.640992	PAE5	Pectin acetylesterase 5	GO:0005576,GO:0009505,GO:0052793,GO:0071555	extracellular region|plant-type cell wall|pectin acetylesterase activity|cell wall organization
Seita.9G189700.v2.2	205.957	122.738	289.176	2.35511	1.2358	1.79506e-09	6.66903e-07	Up	5.17522	6.4603	5.57305	2.17961	2.53113	2.29767	CYP76B6	Geraniol 8-hydroxylase	GO:0005789,GO:0102811,GO:0020037,GO:0005506,GO:0016709,GO:0016099	endoplasmic reticulum membrane|geraniol 10-hydroxylase activity|heme binding|iron ion binding|oxidoreductase activity, acting on paired donors, with incorporation or reduction of molecular oxygen, NAD(P)H as one donor, and incorporation of one atom of oxygen|monoterpenoid biosynthetic process
Seita.6G135500.v2.2	335.737	135.583	535.89	3.95389	1.98327	3.07345e-09	1.12554e-06	Up	56.6595	30.6227	27.9206	9.07274	7.75813	11.1226	THI1.5	Leaf-specific thionin	GO:0005576,GO:0090729,GO:0006952	extracellular region|toxin activity|defense response
Seita.3G060600.v2.2	2015.03	1181.35	2848.72	2.41183	1.27013	4.33046e-09	1.50015e-06	Up	35.4863	34.9099	34.2506	16.2234	10.5538	14.4523	At2g19130	G-type lectin S-receptor-like serine/threonine-protein kinase At2g19130	GO:0005886,GO:0005524,GO:0005516,GO:0030246,GO:0106310,GO:0004674,GO:0031625,GO:0006468,GO:0048544	plasma membrane|ATP binding|calmodulin binding|carbohydrate binding|protein serine kinase activity|protein serine/threonine kinase activity|ubiquitin protein ligase binding|protein phosphorylation|recognition of pollen
Seita.8G240100.v2.2	19.0935	0	38.187	199.058	7.63705	7.27333e-09	2.42145e-06	Up	0.476957	0.696515	0.375882	0	0	0	WAK2	Wall-associated receptor kinase 2	GO:0005634,GO:0005886,GO:0005524,GO:0005509,GO:0030247,GO:0106310,GO:0004674,GO:0007166,GO:0009992,GO:0009311,GO:0006468,GO:0009751,GO:0009826	nucleus|plasma membrane|ATP binding|calcium ion binding|polysaccharide binding|protein serine kinase activity|protein serine/threonine kinase activity|cell surface receptor signaling pathway|cellular water homeostasis|oligosaccharide metabolic process|protein phosphorylation|response to salicylic acid|unidimensional cell growth
Seita.5G419400.v2.2	16.7888	0	33.5777	175.102	7.45205	1.3297e-08	4.31479e-06	Up	0.47015	0.681839	0.523395	0	0	0	EXO70A1	Exocyst complex component EXO70A1	GO:0031410,GO:0005856,GO:0005829,GO:0000145,GO:0005576,GO:0009524,GO:0005886,GO:0005546,GO:0006887,GO:0090059,GO:0060178,GO:2000652,GO:0010089,GO:0048759	cytoplasmic vesicle|cytoskeleton|cytosol|exocyst|extracellular region|phragmoplast|plasma membrane|phosphatidylinositol-4,5-bisphosphate binding|exocytosis|protoxylem development|regulation of exocyst localization|regulation of secondary cell wall biogenesis|xylem development|xylem vessel member cell differentiation
Seita.5G024400.v2.2	44.1745	8.13467	80.2142	9.76882	3.28818	1.49618e-08	4.79433e-06	Up	1.14824	0.999262	2.14608	0.0678732	0.259195	0.0926894	HKT15	Cation transporter HKT1;5	GO:0016020,GO:0008324,GO:0006813,GO:0006814	membrane|cation transmembrane transporter activity|potassium ion transport|sodium ion transport
Seita.8G243700.v2.2	224.043	141.436	306.65	2.16821	1.11651	4.45645e-08	1.3764e-05	Up	3.38433	4.14512	4.68313	1.56712	1.97213	1.85127	SD25	G-type lectin S-receptor-like serine/threonine-protein kinase SD2-5	GO:0005886,GO:0005524,GO:0005516,GO:0030246,GO:0004672,GO:0106310,GO:0004674,GO:0031625,GO:0046777	plasma membrane|ATP binding|calmodulin binding|carbohydrate binding|protein kinase activity|protein serine kinase activity|protein serine/threonine kinase activity|ubiquitin protein ligase binding|protein autophosphorylation
Seita.8G251300.v2.2	21.1982	2.01954	40.3769	19.5383	4.28823	6.01379e-08	1.7926e-05	Up	1.07626	0.746342	0.805169	0.0417883	0.0851102	0	RCA1	Ribulose bisphosphate carboxylase/oxygenase activase 1, chloroplastic	GO:0009570,GO:0005524,GO:0016887	chloroplast stroma|ATP binding|ATP hydrolysis activity
Seita.5G251800.v2.2	23.5934	2.15396	45.0329	21.3595	4.41681	1.28158e-07	3.61026e-05	Up	5.15299	5.89127	2.86658	0.200077	0	0.437169
Seita.3G337400.v2.2	140.82	80.2128	201.426	2.5139	1.32993	1.32407e-07	3.6894e-05	Up	3.21891	4.03623	3.48771	1.52498	1.18654	1.36653	CBP60B	Calmodulin-binding protein 60 B	GO:0005634,GO:0005516,GO:0003700,GO:0043565,GO:0080142	nucleus|calmodulin binding|DNA-binding transcription factor activity|sequence-specific DNA binding|regulation of salicylic acid biosynthetic process
Seita.3G144500.v2.2	12.4045	0	24.809	129.491	7.01671	2.6333e-07	6.95925e-05	Up	1.16435	1.01177	1.91576	0	0	0		Non-specific lipid-transfer protein OS=Zea mays OX=4577 PE=1 SV=1	GO:0008289,GO:0006869	lipid binding|lipid transport
Seita.8G165200.v2.2	28.5588	6.66048	50.4572	7.6213	2.93004	3.58068e-07	9.17906e-05	Up	4.0461	5.15663	8.46645	0.556395	0.566605	1.09415
Seita.8G235200.v2.2	95.4543	39.5593	151.349	3.81032	1.92991	3.703e-07	9.39865e-05	Up	4.02554	3.3581	4.0337	0.652204	1.57433	0.659752	RGA4	Putative disease resistance protein RGA4	GO:0043531,GO:0005524,GO:0050832	ADP binding|ATP binding|defense response to fungus
Seita.6G023900.v2.2	822.231	515.76	1128.7	2.189	1.13027	4.14753e-07	0.000104237	Up	16.1332	17.893	13.4539	7.38384	5.67054	7.69681	CRK34	Cysteine-rich receptor-like protein kinase 34	GO:0005886,GO:0005524,GO:0106310,GO:0004674,GO:0042742,GO:0006468	plasma membrane|ATP binding|protein serine kinase activity|protein serine/threonine kinase activity|defense response to bacterium|protein phosphorylation
Seita.8G240400.v2.2	409.899	125.995	693.802	5.50949	2.46192	4.94228e-07	0.000123005	Up	11.8444	11.8149	5.93705	2.95596	0.829914	1.2827
Seita.6G135600.v2.2	46.6437	6.7949	86.4925	12.8471	3.68337	6.51353e-07	0.000160552	Up	8.74501	3.43518	3.75028	0.296522	0.0603926	0.842271
Seita.3G340200.v2.2	344.22	221.29	467.151	2.11291	1.07923	8.4901e-07	0.00020728	Up	9.99577	10.0017	10.6944	5.32743	3.64538	4.83102	PLP1	Patatin-like protein 1	GO:0016298,GO:0006952,GO:0016042	lipase activity|defense response|lipid catabolic process
Seita.8G229900.v2.2	153.713	102.379	205.046	2.00478	1.00344	8.77936e-07	0.00021232	Up	9.58413	9.51677	10.3776	4.83676	4.36259	4.83123
Seita.8G214700.v2.2	38.6844	10.2344	67.1345	6.59716	2.72184	9.95424e-07	0.000236275	Up	0.795363	0.572422	0.567564	0.157498	0.0377383	0.0809724	PIK-2	Disease resistance protein Pik-2	GO:0043531,GO:0005524,GO:0042742,GO:0002758,GO:0009626	ADP binding|ATP binding|defense response to bacterium|innate immune response-activating signaling pathway|plant-type hypersensitive response
Seita.7G328200.v2.2	957.692	629.075	1286.31	2.04561	1.03253	1.0127e-06	0.00023817	Up	11.0099	10.904	11.7149	5.0776	4.06153	6.54506	RAPTOR2	Regulatory-associated protein of TOR 2	GO:0005737,GO:0031931,GO:0030674,GO:0071230,GO:0009267,GO:0030307,GO:0071902,GO:0010506,GO:0031929	cytoplasm|TORC1 complex|protein-macromolecule adaptor activity|cellular response to amino acid stimulus|cellular response to starvation|positive regulation of cell growth|positive regulation of protein serine/threonine kinase activity|regulation of autophagy|TOR signaling
Seita.8G165700.v2.2	73.9851	30.6867	117.283	3.82359	1.93493	1.45592e-06	0.000333237	Up	18.3198	12.6767	9.45603	2.55942	3.17299	4.49818
Seita.2G053800.v2.2	226.112	129.216	323.009	2.49979	1.3218	1.89034e-06	0.000421382	Up	20.6204	16.1313	19.0251	4.53695	7.66277	9.30878		Low molecular mass early light-inducible protein HV60, chloroplastic OS=Hordeum vulgare OX=4513 PE=2 SV=1	GO:0031969	chloroplast membrane
Seita.8G228400.v2.2	1615.56	1004.13	2226.99	2.2182	1.14939	5.07495e-06	0.00105769	Up	24.8079	22.9314	22.4306	12.6352	7.18043	10.1789	RGA5	Disease resistance protein RGA5	GO:0005737,GO:0043531,GO:0005524,GO:0043621,GO:0042742,GO:0002758,GO:0060548,GO:0009626	cytoplasm|ADP binding|ATP binding|protein self-association|defense response to bacterium|innate immune response-activating signaling pathway|negative regulation of cell death|plant-type hypersensitive response
Seita.2G097400.v2.2	164.842	106.316	223.367	2.09932	1.06992	7.92847e-06	0.00156343	Up	2.01438	2.52827	1.92464	0.838781	1.11992	1.00801	At1g56140	Probable LRR receptor-like serine/threonine-protein kinase At1g56140	GO:0005886,GO:0005524,GO:0106310,GO:0004674,GO:0006468	plasma membrane|ATP binding|protein serine kinase activity|protein serine/threonine kinase activity|protein phosphorylation
Seita.9G465300.v2.2	8.17989	0	16.3598	85.3774	6.41578	8.33199e-06	0.00163046	Up	0.604568	1.05069	1.12914	0	0	0
Seita.3G013700.v2.2	128.598	64.8355	192.361	2.97393	1.57237	9.20038e-06	0.00176009	Up	21.5851	20.0283	20.9109	6.56781	3.8219	9.681	TFB2	General transcription and DNA repair factor IIH subunit TFB2	GO:0000439,GO:0005675,GO:0001671,GO:0003690,GO:0006289,GO:0070816	transcription factor TFIIH core complex|transcription factor TFIIH holo complex|ATPase activator activity|double-stranded DNA binding|nucleotide-excision repair|phosphorylation of RNA polymerase II C-terminal domain
Seita.5G372900.v2.2	401.679	255.541	547.817	2.14556	1.10135	1.04428e-05	0.00195401	Up	13.478	12.1423	14.1505	5.44013	4.37988	7.87367	ECA4	Calcium-transporting ATPase 4, endoplasmic reticulum-type	GO:0005783,GO:0005576,GO:0016020,GO:0005524,GO:0016887,GO:0046872,GO:0005388,GO:0015662,GO:0070588,GO:0006874,GO:0034220	endoplasmic reticulum|extracellular region|membrane|ATP binding|ATP hydrolysis activity|metal ion binding|P-type calcium transporter activity|P-type ion transporter activity|calcium ion transmembrane transport|cellular calcium ion homeostasis|ion transmembrane transport
Seita.1G367700.v2.2	184.406	120.019	248.793	2.07419	1.05255	1.08087e-05	0.00200784	Up	12.7089	13.6721	10.5896	5.59782	5.01842	6.48151
Seita.3G405700.v2.2	16961.3	10715.2	23207.3	2.16583	1.11492	1.34074e-05	0.00245499	Up	606.931	542.191	339.272	194.036	213.316	255.898	PAP2	Purple acid phosphatase 2	GO:0005576,GO:0003993,GO:0046872	extracellular region|acid phosphatase activity|metal ion binding
Seita.7G291800.v2.2	5623.86	3717.84	7529.89	2.02525	1.0181	1.76529e-05	0.00314259	Up	231.849	179.786	188.688	62.7243	118.838	104.956	At5g45910	GDSL esterase/lipase At5g45910	GO:0005576,GO:0016788,GO:0016042	extracellular region|hydrolase activity, acting on ester bonds|lipid catabolic process
Seita.2G124600.v2.2	132.377	66.1204	198.634	2.99926	1.58461	2.19503e-05	0.003802	Up	2.70379	2.83953	1.50989	0.769788	0.971116	0.52719
Seita.8G252100.v2.2	90.0623	52.839	127.286	2.40547	1.26632	2.50973e-05	0.00423269	Up	4.668	4.95768	4.92919	1.24715	2.42801	2.16399	NR	Noroxomaritidine/norcraugsodine reductase	GO:0016491,GO:0009820	oxidoreductase activity|alkaloid metabolic process	sita00960	Tropane, piperidine and pyridine alkaloid biosynthesis
Seita.6G185100.v2.2	136.037	88.148	183.925	2.08506	1.06009	2.72369e-05	0.00456352	Up	6.88876	5.92316	4.98527	2.33581	2.91784	2.96017	AHL17	AT-hook motif nuclear-localized protein 17	GO:0005634,GO:0003700,GO:0003680	nucleus|DNA-binding transcription factor activity|minor groove of adenine-thymine-rich DNA binding
Seita.9G464000.v2.2	77.4393	50.3757	104.503	2.07483	1.05299	4.41066e-05	0.00715615	Up	2.3485	2.2656	2.40393	1.03344	1.09626	1.10552	CCR3	Putative serine/threonine-protein kinase-like protein CCR3	GO:0016020,GO:0005524,GO:0042803,GO:0106310,GO:0004674,GO:0006468	membrane|ATP binding|protein homodimerization activity|protein serine kinase activity|protein serine/threonine kinase activity|protein phosphorylation
Seita.8G157500.v2.2	34.2999	14.4221	54.1777	3.74089	1.90338	7.35118e-05	0.0111507	Up	0.623231	0.516287	0.599551	0.174834	0.198988	0.067414	EIX1	Receptor-like protein EIX1	GO:0005886,GO:0050832	plasma membrane|defense response to fungus
Seita.7G328600.v2.2	1090.9	523.019	1658.78	3.17094	1.66491	7.63678e-05	0.0115158	Up	29.9541	31.7031	31.2758	11.7192	12.8678	3.33828
Seita.8G229300.v2.2	64.7178	32.5753	96.8602	2.96522	1.56814	8.47699e-05	0.0125796	Up	1.15879	1.28587	1.55063	0.224188	0.644617	0.432221	RECQL1	ATP-dependent DNA helicase Q-like 1	GO:0005694,GO:0005737,GO:0005634,GO:0043138,GO:0005524,GO:0016887,GO:0009378,GO:0046872,GO:0003676,GO:0070417,GO:0042631,GO:0032508,GO:0006310,GO:0006281,GO:0006268,GO:0000724	chromosome|cytoplasm|nucleus|3'-5' DNA helicase activity|ATP binding|ATP hydrolysis activity|four-way junction helicase activity|metal ion binding|nucleic acid binding|cellular response to cold|cellular response to water deprivation|DNA duplex unwinding|DNA recombination|DNA repair|DNA unwinding involved in DNA replication|double-strand break repair via homologous recombination
Seita.1G332600.v2.2	73.4229	40.723	106.123	2.60435	1.38092	0.000123811	0.0172918	Up	3.89233	3.44045	6.51028	1.32604	2.10995	1.62978	ERF012	Ethylene-responsive transcription factor ERF012	GO:0005634,GO:0003700,GO:0000976,GO:0071497,GO:0034605,GO:0009873,GO:0045893,GO:0009753,GO:0009751	nucleus|DNA-binding transcription factor activity|transcription cis-regulatory region binding|cellular response to freezing|cellular response to heat|ethylene-activated signaling pathway|positive regulation of DNA-templated transcription|response to jasmonic acid|response to salicylic acid
Seita.5G449500.v2.2	23.8401	7.66953	40.0107	5.22356	2.38503	0.000124115	0.0172918	Up	0.637248	1.10748	0.623426	0.229432	0.116821	0.0835517	BAT1	Amino-acid permease BAT1 homolog	GO:0016020,GO:0015185,GO:0015180,GO:0005313,GO:0015189,GO:0015812	membrane|gamma-aminobutyric acid transmembrane transporter activity|L-alanine transmembrane transporter activity|L-glutamate transmembrane transporter activity|L-lysine transmembrane transporter activity|gamma-aminobutyric acid transport
Seita.8G030900.v2.2	786.56	6.85711	1566.26	228.832	7.83814	0.000126767	0.0175658	Up	141.099	191.9	238.661	0	0	2.41857
Seita.7G060200.v2.2	188.156	113.751	262.561	2.30775	1.20648	0.000141547	0.0188988	Up	3.76578	5.83316	3.9637	1.23174	2.11882	2.34584	FKBP70	70 kDa peptidyl-prolyl isomerase	GO:0005737,GO:0005516,GO:0003755,GO:0061077,GO:0000413	cytoplasm|calmodulin binding|peptidyl-prolyl cis-trans isomerase activity|chaperone-mediated protein folding|protein peptidyl-prolyl isomerization
Seita.5G132800.v2.2	195.5	109.384	281.615	2.57329	1.36361	0.000154321	0.0201838	Up	11.9414	12.6742	8.91351	5.56611	4.45641	2.39045	WRKY50	Probable WRKY transcription factor 50	GO:0005634,GO:0003700,GO:0043565,GO:0050832,GO:0009867	nucleus|DNA-binding transcription factor activity|sequence-specific DNA binding|defense response to fungus|jasmonic acid mediated signaling pathway
Seita.5G235900.v2.2	144.394	83.9661	204.823	2.44177	1.28793	0.000206632	0.0264851	Up	7.09505	13.3413	16.5564	4.26095	4.51505	5.6616	BHLH148	Transcription factor bHLH148	GO:0005634,GO:0003700,GO:0046983,GO:0043565,GO:0000976,GO:0006355,GO:0042542,GO:0006979,GO:0009651	nucleus|DNA-binding transcription factor activity|protein dimerization activity|sequence-specific DNA binding|transcription cis-regulatory region binding|regulation of DNA-templated transcription|response to hydrogen peroxide|response to oxidative stress|response to salt stress
Seita.1G015900.v2.2	147.501	80.9492	214.054	2.64833	1.40508	0.000246551	0.0308309	Up	2.37039	1.81447	2.3286	1.10043	0.416513	0.797931	RLK7	Receptor-like protein kinase 7	GO:0005886,GO:0005524,GO:0042802,GO:0042277,GO:0001653,GO:0004672,GO:0106310,GO:0004674,GO:0045087,GO:0046777,GO:0006979,GO:0009845	plasma membrane|ATP binding|identical protein binding|peptide binding|peptide receptor activity|protein kinase activity|protein serine kinase activity|protein serine/threonine kinase activity|innate immune response|protein autophosphorylation|response to oxidative stress|seed germination
Seita.8G190400.v2.2	7.11124	0.360901	13.8616	37.1396	5.21489	0.000245489	0.0308309	Up	0.585533	0.652963	0.859249	0	0	0.0527802		Kafirin PSKR2 OS=Sorghum bicolor OX=4558 PE=2 SV=2	GO:0045735	nutrient reservoir activity
Seita.1G033200.v2.2	9.89503	0.360901	19.4292	52.1079	5.70343	0.000250637	0.031039	Up	0.19652	0.131491	0.884383	0	0	0.0212572	CYP74A4	Allene oxide synthase 4	GO:0009978,GO:0020037,GO:0005506,GO:0004497,GO:0016491,GO:0016705,GO:0006633,GO:0031408,GO:0016125	allene oxide synthase activity|heme binding|iron ion binding|monooxygenase activity|oxidoreductase activity|oxidoreductase activity, acting on paired donors, with incorporation or reduction of molecular oxygen|fatty acid biosynthetic process|oxylipin biosynthetic process|sterol metabolic process	sita00592	alpha-Linolenic acid metabolism
Seita.2G430400.v2.2	71.407	20.8324	121.982	5.84168	2.54638	0.000259983	0.0320417	Up	3.68769	11.0153	2.34501	0.319479	1.58023	0.997229	RAP2-3	Ethylene-responsive transcription factor RAP2-3	GO:0005737,GO:0005634,GO:0005886,GO:0003677,GO:0003700,GO:0000976,GO:0008219,GO:0009873,GO:0010286,GO:0045893,GO:0009735,GO:0009723,GO:0009753,GO:0051707	cytoplasm|nucleus|plasma membrane|DNA binding|DNA-binding transcription factor activity|transcription cis-regulatory region binding|cell death|ethylene-activated signaling pathway|heat acclimation|positive regulation of DNA-templated transcription|response to cytokinin|response to ethylene|response to jasmonic acid|response to other organism
Seita.9G086500.v2.2	50.8607	30.5065	71.2148	2.33128	1.22112	0.000301983	0.0365158	Up	1.9586	1.64926	1.50552	0.715662	0.752303	0.630533	UGT83A1	UDP-glycosyltransferase 83A1	GO:0008194	UDP-glycosyltransferase activity
Seita.J021900.v2.2	78.9736	42.9059	115.041	2.68724	1.42612	0.000339231	0.0397086	Up	9.30336	8.09028	7.39075	2.21624	1.9748	4.69116	THI1.5	Leaf-specific thionin	GO:0005576,GO:0090729,GO:0006952	extracellular region|toxin activity|defense response
Seita.5G132200.v2.2	59.4285	36.0087	82.8484	2.30606	1.20543	0.000420591	0.0479193	Up	1.22627	1.72471	1.5253	0.676444	0.494564	0.682168	DALL4	Phospholipase A1-Igamma1, chloroplastic	GO:0009507,GO:0047714,GO:0008970,GO:0004620,GO:0004806,GO:0016042	chloroplast|galactolipase activity|phospholipase A1 activity|phospholipase activity|triglyceride lipase activity|lipid catabolic process
Seita.8G247300.v2.2	4.77022	0	9.54044	49.7292	5.63602	0.000464682	0.0520181	Up	0.80948	0.331604	0.565659	0	0	0	ZAT5	Zinc finger protein ZAT5	GO:0005634,GO:0003700,GO:0046872,GO:0000976,GO:0006355	nucleus|DNA-binding transcription factor activity|metal ion binding|transcription cis-regulatory region binding|regulation of DNA-templated transcription
Seita.3G216900.v2.2	312.582	184.316	440.849	2.39269	1.25864	0.000477362	0.0529748	Up	4.18581	10.032	6.63935	2.20932	2.49812	3.69543	HSP70-4	Heat shock 70 kDa protein 4	GO:0005737,GO:0005829,GO:0005794,GO:0005739,GO:0005634,GO:0009505,GO:0000325,GO:0005886,GO:0005524,GO:0016887,GO:0140662,GO:0031072,GO:0051787,GO:0044183,GO:0031625,GO:0051082,GO:0034620,GO:0051085,GO:0042026,GO:0016567,GO:0009617,GO:0009408,GO:0009266,GO:0009615	cytoplasm|cytosol|Golgi apparatus|mitochondrion|nucleus|plant-type cell wall|plant-type vacuole|plasma membrane|ATP binding|ATP hydrolysis activity|ATP-dependent protein folding chaperone|heat shock protein binding|misfolded protein binding|protein folding chaperone|ubiquitin protein ligase binding|unfolded protein binding|cellular response to unfolded protein|chaperone cofactor-dependent protein…
Seita.2G280000.v2.2	71.3265	41.6185	101.034	2.4277	1.27959	0.000495574	0.054724	Up	5.06582	2.83144	5.58594	1.31768	1.94786	2.04325	DREB1A	Dehydration-responsive element-binding protein 1A	GO:0005634,GO:0003677,GO:0003700	nucleus|DNA binding|DNA-binding transcription factor activity
Seita.3G400300.v2.2	410.531	248.056	573.007	2.31017	1.208	0.000578033	0.0595673	Up	4.80693	4.40216	3.00373	2.43469	1.35875	1.22476	RGA2	Disease resistance protein RGA2	GO:0043531,GO:0005524,GO:0098542	ADP binding|ATP binding|defense response to other organism
Seita.7G012100.v2.2	389.654	186.517	592.791	3.17847	1.66833	0.000595438	0.0605716	Up	67.2481	23.2119	18.9823	14.3188	8.0806	10.4289
Seita.J025000.v2.2	13.3247	3.18017	23.4692	7.45295	2.89781	0.000605579	0.0613597	Up	2.53804	2.8541	5.55021	0.88691	0.150531	0.322983	RPM1	Disease resistance protein RPM1	GO:0012505,GO:0031234,GO:0005886,GO:0043531,GO:0005524,GO:0000166,GO:0009626	endomembrane system|extrinsic component of cytoplasmic side of plasma membrane|plasma membrane|ADP binding|ATP binding|nucleotide binding|plant-type hypersensitive response
Seita.3G186900.v2.2	4.65441	0	9.30882	48.479	5.59929	0.000665977	0.0651615	Up	0.503741	0.34393	0.176005	0	0	0
Seita.8G241100.v2.2	117.564	56.4917	178.636	3.15354	1.65697	0.000865757	0.0798334	Up	3.58937	3.84888	2.54897	0.577273	1.96567	0.551837
Seita.8G241000.v2.2	19.0736	6.04792	32.0993	5.24047	2.3897	0.000961103	0.0866365	Up	2.16111	2.18374	1.7518	0.12227	0.809335	0.200369
Seita.8G184600.v2.2	16.3403	6.58183	26.0988	3.96578	1.98761	0.000980641	0.0875914	Up	0.187246	0.273178	0.337445	0.0683023	0.0695556	0.0533002	PIK-2	Disease resistance protein Pik-2	GO:0043531,GO:0005524,GO:0042742,GO:0002758,GO:0009626	ADP binding|ATP binding|defense response to bacterium|innate immune response-activating signaling pathway|plant-type hypersensitive response
Seita.7G227400.v2.2	954.645	529.983	1379.31	2.60287	1.38011	0.00106723	0.0927402	Up	22.4078	40.3697	92.4925	20.2336	18.0383	17.6454	XTH24	Xyloglucan endotransglucosylase/hydrolase protein 24	GO:0048046,GO:0005737,GO:0005794,GO:0009505,GO:0005886,GO:0099503,GO:0004553,GO:0030247,GO:0016762,GO:0042546,GO:0009828,GO:0071669,GO:0010411	apoplast|cytoplasm|Golgi apparatus|plant-type cell wall|plasma membrane|secretory vesicle|hydrolase activity, hydrolyzing O-glycosyl compounds|polysaccharide binding|xyloglucan:xyloglucosyl transferase activity|cell wall biogenesis|plant-type cell wall loosening|plant-type cell wall organization or biogenesis|xyloglucan metabolic process
Seita.8G017300.v2.2	12.891	3.79617	21.9859	5.76987	2.52854	0.0011227	0.0962557	Up	0.803338	0.445861	0.507041	0.0256576	0.130642	0.140155	Os11g0109500	Probable staphylococcal-like nuclease CAN2	GO:0005737,GO:0005886,GO:0004519,GO:0046872	cytoplasm|plasma membrane|endonuclease activity|metal ion binding
Seita.9G544500.v2.2	6.85654	0.716079	12.997	18.5801	4.21569	0.00117613	0.100166	Up	0.248246	0.125622	0.21429	0.0144582	0	0.0157955
Seita.6G135200.v2.2	1394.07	65.8601	2722.27	41.3428	5.36957	0.00119803	0.101358	Up	529.592	7.08736	45.7131	1.31589	0.916869	11.5009	THI1.5	Leaf-specific thionin	GO:0005576,GO:0090729,GO:0006952	extracellular region|toxin activity|defense response
Seita.9G011500.v2.2	8.53901	1.75373	15.3243	8.78248	3.13463	0.00124805	0.105243	Up	0.358593	0.324722	0.203103	0.0560594	0.0190294	0.020415	CYP71E1	4-hydroxyphenylacetaldehyde oxime monooxygenase	GO:0005789,GO:0050592,GO:0020037,GO:0005506,GO:0010132	endoplasmic reticulum membrane|4-hydroxyphenylacetaldehyde oxime monooxygenase activity|heme binding|iron ion binding|dhurrin biosynthetic process	sita00460	Cyanoamino acid metabolism
Seita.3G323400.v2.2	49.1889	31.0718	67.3061	2.16076	1.11154	0.00126219	0.106075	Up	1.32708	1.01479	1.10355	0.476304	0.618849	0.430644	NFD4	Protein NUCLEAR FUSION DEFECTIVE 4	GO:0016020,GO:0005739,GO:0000741,GO:0010197,GO:0009651	membrane|mitochondrion|karyogamy|polar nucleus fusion|response to salt stress
Seita.6G135300.v2.2	6.28362	0.327297	12.2399	32.7204	5.03212	0.00137045	0.112963	Up	1.00029	0.849888	0.217464	0	0.0560309	0
Seita.9G011200.v2.2	527.222	328.065	726.379	2.2126	1.14575	0.00141284	0.115344	Up	16.2688	13.4038	12.5555	3.92416	10.352	4.26673	CYP71E1	4-hydroxyphenylacetaldehyde oxime monooxygenase	GO:0005789,GO:0050592,GO:0020037,GO:0005506,GO:0010132	endoplasmic reticulum membrane|4-hydroxyphenylacetaldehyde oxime monooxygenase activity|heme binding|iron ion binding|dhurrin biosynthetic process
Seita.5G093000.v2.2	130.959	51.0245	210.893	4.13077	2.04641	0.00143781	0.116272	Up	8.55507	28.4321	5.02171	1.56376	4.44561	4.05748	HSP16.9A	16.9 kDa class I heat shock protein 1	GO:0005737,GO:0043621,GO:0051082,GO:0051259,GO:0006457,GO:0009408,GO:0042542,GO:0009651	cytoplasm|protein self-association|unfolded protein binding|protein complex oligomerization|protein folding|response to heat|response to hydrogen peroxide|response to salt stress	sita04141	Protein processing in endoplasmic reticulum
Seita.1G264800.v2.2	98.1004	62.75	133.451	2.12967	1.09063	0.00159289	0.127605	Up	1.65972	1.00293	1.26912	0.670539	0.413553	0.670657	PUB70	U-box domain-containing protein 70	GO:0043229,GO:0005524,GO:0106310,GO:0004674,GO:0004842,GO:0006468	intracellular organelle|ATP binding|protein serine kinase activity|protein serine/threonine kinase activity|ubiquitin-protein transferase activity|protein phosphorylation
Seita.8G204300.v2.2	7.02104	0.355179	13.6869	36.6329	5.19507	0.00172971	0.136016	Up	0.494212	0.0377915	0.309435	0.0195728	0	0	CYP71C4	indole-2-monooxygenase	GO:0016020,GO:0020037,GO:0036190,GO:0005506,GO:0016709,GO:0071704	membrane|heme binding|indole-2-monooxygenase activity|iron ion binding|oxidoreductase activity, acting on paired donors, with incorporation or reduction of molecular oxygen, NAD(P)H as one donor, and incorporation of one atom of oxygen|organic substance metabolic process
Seita.2G065300.v2.2	55.0507	30.337	79.7645	2.61782	1.38837	0.00178938	0.140277	Up	2.2638	2.33999	1.85417	0.469129	1.32705	0.597944		Pirin-like protein OS=Solanum lycopersicum OX=4081 PE=2 SV=1	GO:0005634	nucleus
Seita.1G204400.v2.2	31.5189	17.9246	45.1132	2.50833	1.32672	0.00199168	0.151954	Up	1.41032	1.09842	1.12423	0.465454	0.579327	0.339006	UGT85A24	7-deoxyloganetin glucosyltransferase	GO:0035251	UDP-glucosyltransferase activity
Seita.9G385900.v2.2	140.148	68.2316	212.064	3.10118	1.63282	0.00201644	0.152934	Up	5.73497	3.58774	3.09421	0.773442	2.5358	0.597673	CYP71E1	4-hydroxyphenylacetaldehyde oxime monooxygenase	GO:0005789,GO:0050592,GO:0020037,GO:0005506,GO:0010132	endoplasmic reticulum membrane|4-hydroxyphenylacetaldehyde oxime monooxygenase activity|heme binding|iron ion binding|dhurrin biosynthetic process	sita00460	Cyanoamino acid metabolism
Seita.4G029800.v2.2	255.657	166.881	344.433	2.06512	1.04622	0.00218334	0.160833	Up	19.2572	17.7566	36.1479	14.3505	9.74252	9.12702
Seita.3G355100.v2.2	16.7355	5.39905	28.072	5.14125	2.36212	0.00226262	0.164312	Up	3.56537	2.83997	2.13158	0.0980578	1.09843	0.428512
Seita.6G175700.v2.2	141.095	93.4512	188.74	2.01827	1.01312	0.00239753	0.1712	Up	5.85882	4.04304	6.85013	1.58461	3.45791	2.93684
Seita.8G228500.v2.2	7.98242	1.69797	14.2669	8.29007	3.05138	0.00252696	0.178453	Up	1.00029	0.38245	0.831801	0.0495192	0.151283	0.0540997	RGA5	Disease resistance protein RGA5	GO:0043531,GO:0005524,GO:0006952,GO:0051707	ADP binding|ATP binding|defense response|response to other organism
Seita.7G195400.v2.2	19.1018	9.41827	28.7853	3.06298	1.61493	0.0028661	0.196939	Up	0.59771	0.369679	0.601944	0.174057	0.141801	0.171141	R-S	Anthocyanin regulatory R-S protein	GO:0005634,GO:0003677,GO:0046983	nucleus|DNA binding|protein dimerization activity
Seita.6G049300.v2.2	24.1046	13.1973	35.012	2.65045	1.40624	0.0029946	0.203625	Up	2.29116	2.08318	1.64009	0.774602	0.732471	0.664913
Seita.2G280300.v2.2	42.0747	26.1909	57.9585	2.21493	1.14726	0.00310154	0.209317	Up	3.22673	2.77585	2.20972	1.09535	1.0225	1.44598	DREB1A	Dehydration-responsive element-binding protein 1A	GO:0005634,GO:0003677,GO:0003700	nucleus|DNA binding|DNA-binding transcription factor activity
Seita.9G488400.v2.2	45.7967	16.9957	74.5976	4.40089	2.13779	0.00327425	0.215773	Up	0.742872	2.55957	0.608449	0.376311	0.104514	0.373746	HSP70-8	Heat shock 70 kDa protein 8	GO:0005737,GO:0005524,GO:0016887,GO:0140662,GO:0031072,GO:0051787,GO:0044183,GO:0051082,GO:0034620,GO:0051085,GO:0042026,GO:0009408	cytoplasm|ATP binding|ATP hydrolysis activity|ATP-dependent protein folding chaperone|heat shock protein binding|misfolded protein binding|protein folding chaperone|unfolded protein binding|cellular response to unfolded protein|chaperone cofactor-dependent protein refolding|protein refolding|response to heat
Seita.9G367400.v2.2	256.37	156.657	356.084	2.27527	1.18603	0.00348529	0.226137	Up	8.81333	10.9567	9.91814	4.0686	1.90808	6.46272	SRG1	Protein SRG1	GO:0046872,GO:0016682,GO:0010150	metal ion binding|oxidoreductase activity, acting on diphenols and related substances as donors, oxygen as acceptor|leaf senescence
Seita.8G049900.v2.2	58.7108	35.3311	82.0906	2.32213	1.21545	0.00357103	0.230588	Up	0.519352	0.727634	0.549848	0.126792	0.294102	0.330909	RGA5	Disease resistance protein RGA5	GO:0005737,GO:0043531,GO:0005524,GO:0043621,GO:0042742,GO:0002758,GO:0060548,GO:0009626	cytoplasm|ADP binding|ATP binding|protein self-association|defense response to bacterium|innate immune response-activating signaling pathway|negative regulation of cell death|plant-type hypersensitive response
Seita.3G129300.v2.2	107.242	69.7242	144.76	2.07827	1.05538	0.00370778	0.237623	Up	6.80867	6.78929	5.09853	2.03902	2.28832	4.36435
Seita.3G175700.v2.2	193.565	128.15	258.981	2.02127	1.01526	0.00374088	0.238399	Up	2.10126	4.32034	2.25911	1.19193	1.32414	1.63365	CLPB1	Chaperone protein ClpB1	GO:0005737,GO:0005829,GO:0005634,GO:0005524,GO:0016887,GO:0034605	cytoplasm|cytosol|nucleus|ATP binding|ATP hydrolysis activity|cellular response to heat
Seita.3G195000.v2.2	63.1885	38.7986	87.5783	2.25983	1.17621	0.00387356	0.243977	Up	0.758468	0.929684	0.715828	0.49475	0.251914	0.260605	RGA3	Putative disease resistance protein RGA3	GO:0043531,GO:0005524,GO:0050832	ADP binding|ATP binding|defense response to fungus
Seita.8G234600.v2.2	5.15878	0.327297	9.99027	26.7055	4.73906	0.00430965	0.261796	Up	1.36403	0.248344	0.381269	0	0.0654907	0
Seita.2G423600.v2.2	53.1076	32.6685	73.5467	2.25595	1.17373	0.00487993	0.290248	Up	0.934756	0.617152	0.631652	0.372109	0.194327	0.35441	At3g47570	Probable LRR receptor-like serine/threonine-protein kinase At3g47570	GO:0005886,GO:0005524,GO:0106310,GO:0004674,GO:0006468	plasma membrane|ATP binding|protein serine kinase activity|protein serine/threonine kinase activity|protein phosphorylation
Seita.2G097800.v2.2	36.6393	20.6918	52.5867	2.54641	1.34847	0.00509341	0.30016	Up	2.63233	3.29383	1.77925	0.805575	0.723844	1.39779
Seita.8G194100.v2.2	37.3816	24.3414	50.4219	2.0719	1.05095	0.00514091	0.300884	Up	0.568608	0.676608	0.556275	0.298724	0.269104	0.263595	RGA5	Disease resistance protein RGA5	GO:0043531,GO:0005524,GO:0006952,GO:0051707	ADP binding|ATP binding|defense response|response to other organism
Seita.9G106500.v2.2	27.009	16.3446	37.6734	2.3065	1.20571	0.00552735	0.315308	Up	1.15287	1.49091	1.29373	0.470012	0.547014	0.623522	SCPL3	Serine carboxypeptidase-like 3	GO:0005576,GO:0016747,GO:0004185,GO:0006508,GO:0019748	extracellular region|acyltransferase activity, transferring groups other than amino-acyl groups|serine-type carboxypeptidase activity|proteolysis|secondary metabolic process
Seita.2G339800.v2.2	69.3333	45.9983	92.6682	2.00822	1.00592	0.00558805	0.316924	Up	2.48393	2.18176	1.70761	0.81978	1.44402	0.798788	nep1	Aspartic proteinase nepenthesin-1	GO:0005576,GO:0004190,GO:0006508	extracellular region|aspartic-type endopeptidase activity|proteolysis
Seita.2G172800.v2.2	79.7986	52.7559	106.841	2.01927	1.01383	0.00600893	0.333789	Up	1.10539	1.02194	0.850947	0.421631	0.694296	0.303821	At3g14460	Putative disease resistance protein At3g14460	GO:0004016,GO:0043531,GO:0005524,GO:0042742,GO:0050832	adenylate cyclase activity|ADP binding|ATP binding|defense response to bacterium|defense response to fungus
Seita.1G332200.v2.2	12.0265	3.88553	20.1674	5.22069	2.38424	0.00624736	0.343672	Up	0.22708	0.368992	0.0999694	0.0337247	0.0228957	0.0736886	At5g35370	G-type lectin S-receptor-like serine/threonine-protein kinase At5g35370	GO:0005886,GO:0005524,GO:0005516,GO:0030246,GO:0106310,GO:0004674,GO:0031625,GO:0006468	plasma membrane|ATP binding|calmodulin binding|carbohydrate binding|protein serine kinase activity|protein serine/threonine kinase activity|ubiquitin protein ligase binding|protein phosphorylation
Seita.3G088000.v2.2	32.8013	15.9295	49.6732	3.13348	1.64776	0.00639418	0.348015	Up	0.709158	0.927583	1.24149	0.461933	0.0940818	0.302797	WAV3	E3 ubiquitin-protein ligase WAV3	GO:0046872,GO:0061630,GO:0009630,GO:0010274,GO:0016567,GO:0048364	metal ion binding|ubiquitin protein ligase activity|gravitropism|hydrotropism|protein ubiquitination|root development
Seita.5G131400.v2.2	132.509	62.0256	202.993	3.27516	1.71157	0.00680309	0.362572	Up	8.35605	22.6205	6.68305	1.57012	2.45989	7.25728		17.5 kDa class II heat shock protein OS=Zea mays OX=4577 PE=2 SV=1	GO:0005737,GO:0043621,GO:0051082,GO:0051259,GO:0006457,GO:0009408,GO:0042542,GO:0009651	cytoplasm|protein self-association|unfolded protein binding|protein complex oligomerization|protein folding|response to heat|response to hydrogen peroxide|response to salt stress	sita04141	Protein processing in endoplasmic reticulum
Seita.7G239800.v2.2	13.5799	4.81166	22.3481	4.62322	2.2089	0.00707014	0.3714	Up	1.92568	0.715815	1.04662	0.0529617	0.377534	0.347164	PIF1	Transcription factor PIF1	GO:0005634,GO:0003677,GO:0003700,GO:0042802,GO:0010313,GO:0046983,GO:0015995,GO:0009740,GO:0009686,GO:0006783,GO:0009959,GO:0010100,GO:0010187,GO:0010161,GO:0006355,GO:0010099,GO:0010029	nucleus|DNA binding|DNA-binding transcription factor activity|identical protein binding|phytochrome binding|protein dimerization activity|chlorophyll biosynthetic process|gibberellic acid mediated signaling pathway|gibberellin biosynthetic process|heme biosynthetic process|negative gravitropism|negative regulation of photomorphogenesis|negative regulation of seed germination|red light signaling p…	sita04075	Plant hormone signal transduction
Seita.2G147400.v2.2	3.93096	0.327297	7.53462	20.1955	4.33596	0.00753619	0.386422	Up	0.762122	0.364238	1.11839	0	0.096053	0
Seita.5G445300.v2.2	5.91896	1.37067	10.4672	7.5719	2.92065	0.0074995	0.386422	Up	0.187847	0.359108	0.206744	0.0232484	0.0473501	0.0253989	CLP	Chitinase CLP	GO:0048046,GO:0004190,GO:0008843,GO:0006032,GO:0050832,GO:0000272,GO:0006508,GO:0048364,GO:0048367	apoplast|aspartic-type endopeptidase activity|endochitinase activity|chitin catabolic process|defense response to fungus|polysaccharide catabolic process|proteolysis|root development|shoot system development
Seita.3G168200.v2.2	7.11006	1.30919	12.9109	9.55774	3.25667	0.00780165	0.395248	Up	0.570111	0.644022	0.86197	0	0.209027	0	AGP30	Non-classical arabinogalactan protein 30	GO:0071944,GO:0005576,GO:2000280,GO:2000033	cell periphery|extracellular region|regulation of root development|regulation of seed dormancy process
Seita.4G116500.v2.2	36.3007	14.7864	57.815	3.88654	1.95848	0.00808449	0.404777	Up	2.06556	1.35322	0.681153	0.206809	0.725412	0.100417	CUT1	3-ketoacyl-CoA synthase 6	GO:0005783,GO:0005789,GO:0005739,GO:0102756,GO:0006633,GO:0009409,GO:0009416,GO:0009826,GO:0010025	endoplasmic reticulum|endoplasmic reticulum membrane|mitochondrion|very-long-chain 3-ketoacyl-CoA synthase activity|fatty acid biosynthetic process|response to cold|response to light stimulus|unidimensional cell growth|wax biosynthetic process	sita00062,sita04626	Fatty acid elongation|Plant-pathogen interaction
Seita.8G162500.v2.2	5.79741	1.37067	10.2242	7.3866	2.88491	0.00843224	0.416494	Up	0.347321	0.199193	0.18122	0.0229255	0.0466924	0.0250462	RGA3	Putative disease resistance protein RGA3	GO:0043531,GO:0005524,GO:0050832	ADP binding|ATP binding|defense response to fungus
Seita.3G398300.v2.2	68.0301	45.3506	90.7097	2.00476	1.00343	0.00893122	0.432087	Up	3.29126	2.77585	2.96734	1.85298	0.845886	1.57064		Polyubiquitin OS=Phytophthora infestans OX=4787 PE=1 SV=2	GO:0005737,GO:0005634	cytoplasm|nucleus
Seita.7G006800.v2.2	8.19622	2.74707	13.6454	4.93695	2.30362	0.00905592	0.434125	Up	0.543962	0.288859	0.44347	0.0299209	0.12188	0.0980659	PER44	Peroxidase 44	GO:0005576,GO:0009505,GO:0020037,GO:0140825,GO:0046872,GO:0004601,GO:0042744,GO:0006979	extracellular region|plant-type cell wall|heme binding|lactoperoxidase activity|metal ion binding|peroxidase activity|hydrogen peroxide catabolic process|response to oxidative stress	sita00940	Phenylpropanoid biosynthesis
Seita.7G273600.v2.2	76.8053	47.1523	106.458	2.26317	1.17834	0.00917842	0.434675	Up	1.23785	0.944173	1.96941	0.433293	0.378209	0.93322		B2 protein OS=Daucus carota OX=4039 PE=2 SV=1	GO:0005768,GO:0010941,GO:1904350,GO:0034976,GO:1902074	endosome|regulation of cell death|regulation of protein catabolic process in the vacuole|response to endoplasmic reticulum stress|response to salt
Seita.8G251700.v2.2	2.70122	0	5.40243	28.1631	4.81574	0.00963391	0.445581	Up	0.43023	0.925282	0.420899	0	0	0
Seita.9G386100.v2.2	4159.26	1651.71	6666.81	4.0361	2.01296	0.00972319	0.447494	Up	177.336	110.75	104.202	14.4865	68.1884	12.7646	CYP71E1	4-hydroxyphenylacetaldehyde oxime monooxygenase	GO:0005789,GO:0050592,GO:0020037,GO:0005506,GO:0010132	endoplasmic reticulum membrane|4-hydroxyphenylacetaldehyde oxime monooxygenase activity|heme binding|iron ion binding|dhurrin biosynthetic process	sita00460	Cyanoamino acid metabolism
Seita.1G356800.v2.2	51.4106	31.9636	70.8575	2.21026	1.14422	0.00995479	0.452466	Up	4.77409	4.78062	2.78008	1.85697	2.40678	1.10658	IAA9	Auxin-responsive protein IAA9	GO:0005634,GO:0009734,GO:0006355,GO:0009733	nucleus|auxin-activated signaling pathway|regulation of DNA-templated transcription|response to auxin	sita04075	Plant hormone signal transduction
Seita.5G281200.v2.2	164.555	106.655	222.456	2.0838	1.05922	0.0103479	0.464131	Up	5.67839	4.50055	3.63759	2.64102	2.70986	0.983631	At3g47570	Probable LRR receptor-like serine/threonine-protein kinase At3g47570	GO:0005886,GO:0005524,GO:0106310,GO:0004674,GO:0006468	plasma membrane|ATP binding|protein serine kinase activity|protein serine/threonine kinase activity|protein phosphorylation
Seita.5G105900.v2.2	235.31	140.612	330.008	2.34863	1.23182	0.0103754	0.464178	Up	3.34622	3.56622	2.13574	1.57682	0.442033	1.64525	At3g47570	Probable LRR receptor-like serine/threonine-protein kinase At3g47570	GO:0005886,GO:0005524,GO:0106310,GO:0004674,GO:0006468	plasma membrane|ATP binding|protein serine kinase activity|protein serine/threonine kinase activity|protein phosphorylation
Seita.1G017500.v2.2	15.722	6.8362	24.6077	3.57584	1.83828	0.0104914	0.467355	Up	1.51558	1.49696	0.790779	0.400155	0.509372	0.109292	ATL42	E3 ubiquitin-protein ligase ATL42	GO:0016020,GO:0046872,GO:0004842,GO:0016567	membrane|metal ion binding|ubiquitin-protein transferase activity|protein ubiquitination
Seita.1G029700.v2.2	4.71469	0.355179	9.07419	24.2537	4.60013	0.0105815	0.470118	Up	2.31645	0.201289	0.412038	0.104251	0	0
Seita.9G220900.v2.2	121.496	65.3867	177.606	2.72047	1.44386	0.0107103	0.471872	Up	4.37251	6.32645	5.71332	2.6687	0.452944	2.55921	TRAF1B	TNF receptor-associated factor homolog 1b	GO:0005737,GO:0005829,GO:0005886,GO:1905037,GO:0045087	cytoplasm|cytosol|plasma membrane|autophagosome organization|innate immune response
Seita.2G280200.v2.2	56.5299	37.405	75.6548	2.01952	1.01401	0.0112032	0.481613	Up	5.30668	2.69331	2.94036	1.58089	1.94135	1.67633	DREB1A	Dehydration-responsive element-binding protein 1A	GO:0005634,GO:0003677,GO:0003700	nucleus|DNA binding|DNA-binding transcription factor activity
Seita.3G098800.v2.2	13.816	5.19399	22.438	4.31043	2.10783	0.0114308	0.488383	Up	1.4819	1.10663	0.588966	0.41266	0.233462	0.0500923	MADS33	MADS-box transcription factor 33	GO:0005634,GO:0000981,GO:0046983,GO:0000978,GO:0045944,GO:0006357	nucleus|DNA-binding transcription factor activity, RNA polymerase II-specific|protein dimerization activity|RNA polymerase II cis-regulatory region sequence-specific DNA binding|positive regulation of transcription by RNA polymerase II|regulation of transcription by RNA polymerase II
Seita.9G451500.v2.2	25.6762	8.48642	42.866	5.06569	2.34076	0.0114827	0.489114	Up	0.338038	1.48339	0.165353	0.197772	0.0464773	0.132964	HSP70	Heat shock cognate 70 kDa protein	GO:0005524,GO:0140662	ATP binding|ATP-dependent protein folding chaperone	sita03040,sita04141,sita04144	Spliceosome|Protein processing in endoplasmic reticulum|Endocytosis
Seita.3G100200.v2.2	8.03223	1.99738	14.0671	6.91677	2.7901	0.0117846	0.496058	Up	0.094044	0.08172	0.200736	0	0.0431007	0.00924781	RGA1	Putative disease resistance protein RGA1	GO:0043531,GO:0005524,GO:0050832	ADP binding|ATP binding|defense response to fungus
Seita.2G401500.v2.2	40.0436	26.1123	53.975	2.0659	1.04677	0.0120499	0.503914	Up	2.42494	1.83499	1.31797	0.867002	0.814995	0.910769	CML46	Probable calcium-binding protein CML46	GO:0005509,GO:1900425	calcium ion binding|negative regulation of defense response to bacterium
Seita.3G101300.v2.2	32.0429	17.035	47.0507	2.77448	1.47222	0.0120924	0.504049	Up	3.17738	2.86837	2.47526	1.22341	0.296634	1.40023	PHOS32	Universal stress protein PHOS32	GO:0009507,GO:0009536,GO:0005524,GO:0002238	chloroplast|plastid|ATP binding|response to molecule of fungal origin
Seita.5G116300.v2.2	22.2861	13.3317	31.2404	2.35424	1.23526	0.0124501	0.510711	Up	0.436806	0.417522	0.555531	0.201825	0.132125	0.236243	RLP35	Receptor-like protein 35	GO:0005886	plasma membrane
Seita.J022000.v2.2	6.83915	1.43216	12.2461	8.66788	3.11568	0.0125386	0.510711	Up	1.62384	0.372516	0.444813	0.128621	0	0.140519
Seita.7G051800.v2.2	90.3677	55.2494	125.486	2.26897	1.18204	0.0126231	0.511207	Up	3.4592	5.53836	2.0305	1.88373	1.8311	0.966623	Os04g0338000	Probable aldo-keto reductase 2	GO:0005737,GO:0004033	cytoplasm|aldo-keto reductase (NADP) activity
Seita.9G127100.v2.2	33.4597	20.4623	46.4571	2.27031	1.18289	0.0133995	0.526028	Up	0.552644	1.23257	0.84703	0.291826	0.408623	0.418451					sita03040	Spliceosome
Seita.5G407600.v2.2	2.93782	0	5.87563	30.7006	4.94019	0.0138567	0.536579	Up	0.0433024	0.248344	0.508358	0	0	0	CLSC5	Probable methyltransferase At1g29790	GO:0005768,GO:0005794,GO:0005797,GO:0000139,GO:0005886,GO:0005802,GO:0008168,GO:0032259	endosome|Golgi apparatus|Golgi medial cisterna|Golgi membrane|plasma membrane|trans-Golgi network|methyltransferase activity|methylation
Seita.6G068300.v2.2	87.3787	52.1244	122.633	2.35043	1.23292	0.0141141	0.541165	Up	3.48085	1.57603	1.86398	0.380917	1.23761	1.24845	TPS23	(E)-beta-caryophyllene synthase	GO:0005737,GO:0080016,GO:0000287,GO:0006952,GO:0016102	cytoplasm|(-)-E-beta-caryophyllene synthase activity|magnesium ion binding|defense response|diterpenoid biosynthetic process
Seita.8G219000.v2.2	31.6923	14.5687	48.8159	3.34628	1.74256	0.0141354	0.541165	Up	8.43719	2.99309	1.53171	0.775083	1.40321	1.59947
Seita.8G072200.v2.2	464.324	258.628	670.021	2.59079	1.37339	0.0147861	0.552528	Up	81.7881	16.7041	22.5651	21.0893	9.96691	13.2385	Os03g0429000	Cysteine proteinase inhibitor 8	GO:0005576,GO:0004869,GO:0006952,GO:0010466	extracellular region|cysteine-type endopeptidase inhibitor activity|defense response|negative regulation of peptidase activity
Seita.8G247100.v2.2	2.40278	0	4.80556	25.0278	4.64546	0.015097	0.558459	Up	0.386851	0.264123	0.162197	0	0	0	RGA5	Disease resistance protein RGA5	GO:0043531,GO:0005524,GO:0006952,GO:0051707	ADP binding|ATP binding|defense response|response to other organism
Seita.9G011100.v2.2	1714.12	1031.62	2396.62	2.32276	1.21584	0.015383	0.561818	Up	57.1456	43.3891	39.7575	12.5587	39.326	7.03502	CYP71E1	4-hydroxyphenylacetaldehyde oxime monooxygenase	GO:0005789,GO:0050592,GO:0020037,GO:0005506,GO:0010132	endoplasmic reticulum membrane|4-hydroxyphenylacetaldehyde oxime monooxygenase activity|heme binding|iron ion binding|dhurrin biosynthetic process
Seita.9G367900.v2.2	22.9944	13.7262	32.2625	2.3621	1.24007	0.0155604	0.561818	Up	0.796931	0.998152	0.940951	0.380917	0.221661	0.505327	SRG1	Protein SRG1	GO:0046872,GO:0016682,GO:0010150	metal ion binding|oxidoreductase activity, acting on diphenols and related substances as donors, oxygen as acceptor|leaf senescence
Seita.9G458600.v2.2	56.3562	28.5607	84.1518	2.9468	1.55915	0.0154631	0.561818	Up	2.80335	11.0228	2.43089	1.3878	1.73446	2.27425	HSP17.9A	17.9 kDa class I heat shock protein	GO:0005634,GO:0043621,GO:0051082,GO:0051259,GO:0006457,GO:0009408,GO:0042542,GO:0009651	nucleus|protein self-association|unfolded protein binding|protein complex oligomerization|protein folding|response to heat|response to hydrogen peroxide|response to salt stress	sita04141	Protein processing in endoplasmic reticulum
Seita.5G086400.v2.2	4.79555	1.00977	8.58132	8.32916	3.05817	0.0157772	0.565976	Up	0.40828	0.195127	0.299568	0.0336865	0.0686093	0
Seita.7G079000.v2.2	50.284	30.1685	70.3995	2.33031	1.22052	0.0157728	0.565976	Up	2.41448	1.48364	0.73816	0.576301	0.695556	0.652927	BZ1	Anthocyanidin 3-O-glucosyltransferase	GO:0047213,GO:0009718	anthocyanidin 3-O-glucosyltransferase activity|anthocyanin-containing compound biosynthetic process	sita00942	Anthocyanin biosynthesis
Seita.8G244900.v2.2	4.48909	0.654594	8.32358	12.2138	3.61044	0.0158577	0.566963	Up	0.253529	0.220305	0.112741	0	0.0464773	0
Seita.4G070100.v2.2	57.7033	36.9814	78.4252	2.12473	1.08728	0.0163814	0.573798	Up	4.51742	3.74519	2.84107	2.19071	0.883068	1.89474
Seita.4G176700.v2.2	99.5361	63.2978	135.774	2.14441	1.10058	0.0162817	0.573798	Up	7.2122	4.12242	3.79381	3.37304	2.0098	1.29369		Peroxidase P7 OS=Brassica rapa subsp. rapa OX=51350 PE=1 SV=3	GO:0020037,GO:0140825,GO:0046872,GO:0042744,GO:0006979	heme binding|lactoperoxidase activity|metal ion binding|hydrogen peroxide catabolic process|response to oxidative stress
Seita.2G433600.v2.2	63.3987	36.2241	90.5733	2.50677	1.32583	0.0165347	0.573917	Up	3.11135	2.55708	2.44647	1.26677	0.293185	1.50976	WRKY45-1	Transcription factor WRKY45-1	GO:0005634,GO:0003700,GO:0043565,GO:0006952,GO:0009788,GO:1900425,GO:0080148,GO:0080151,GO:1900150,GO:0006355,GO:0009409	nucleus|DNA-binding transcription factor activity|sequence-specific DNA binding|defense response|negative regulation of abscisic acid-activated signaling pathway|negative regulation of defense response to bacterium|negative regulation of response to water deprivation|positive regulation of salicylic acid mediated signaling pathway|regulation of defense response to fungus|regulation of DNA-templat…
Seita.5G371700.v2.2	41.3022	27.4372	55.1672	2.012	1.00863	0.0164734	0.573917	Up	5.37889	3.96882	6.83166	3.27013	2.47382	1.83735
Seita.8G149100.v2.2	16.3886	8.803	23.9743	2.73985	1.4541	0.0167561	0.576366	Up	0.380658	0.606421	0.579292	0.188445	0.106613	0.251627	RIP30A	Protein synthesis inhibitor II	GO:0005737,GO:0030598,GO:0090729,GO:0050832,GO:0031640,GO:0017148	cytoplasm|rRNA N-glycosylase activity|toxin activity|defense response to fungus|killing of cells of another organism|negative regulation of translation
Seita.5G072900.v2.2	13.4784	6.69908	20.2577	3.04277	1.60539	0.016962	0.580535	Up	0.917693	0.964896	0.987567	0.454304	0.138792	0.297797	BHLH162	Transcription factor bHLH162	GO:0090575,GO:0003700,GO:0000981,GO:0046983,GO:0000977,GO:0050832,GO:0006355,GO:0006357	RNA polymerase II transcription regulator complex|DNA-binding transcription factor activity|DNA-binding transcription factor activity, RNA polymerase II-specific|protein dimerization activity|RNA polymerase II transcription regulatory region sequence-specific DNA binding|defense response to fungus|regulation of DNA-templated transcription|regulation of transcription by RNA polymerase II
Seita.8G243600.v2.2	2.8877	0	5.77539	30.0901	4.91122	0.0173717	0.585565	Up	0.242494	0.75331	0.0593085	0	0	0
Seita.7G153800.v2.2	109.323	53.9934	164.653	3.05055	1.60907	0.0179118	0.595546	Up	5.50959	0.869204	2.70377	1.67712	0.557313	0.540033	GLOX	Aldehyde oxidase GLOX	GO:0005615,GO:0004031,GO:0050832	extracellular space|aldehyde oxidase activity|defense response to fungus
Seita.8G225000.v2.2	12.2703	5.44337	19.0973	3.48647	1.80177	0.0180562	0.598023	Up	0.24675	0.32657	0.557072	0.0939643	0.172239	0.0410624	HSC-2	Heat shock cognate 70 kDa protein 2	GO:0005737,GO:0005524,GO:0016887,GO:0140662,GO:0031072,GO:0051787,GO:0044183,GO:0051082,GO:0034620,GO:0051085,GO:0042026	cytoplasm|ATP binding|ATP hydrolysis activity|ATP-dependent protein folding chaperone|heat shock protein binding|misfolded protein binding|protein folding chaperone|unfolded protein binding|cellular response to unfolded protein|chaperone cofactor-dependent protein refolding|protein refolding	sita03040,sita04141,sita04144	Spliceosome|Protein processing in endoplasmic reticulum|Endocytosis
Seita.3G209500.v2.2	269.996	161.743	378.249	2.33944	1.22616	0.0183178	0.599059	Up	5.33704	10.2028	3.31535	3.93884	1.238	2.49691	PDC1	Pyruvate decarboxylase 1	GO:0005829,GO:0016831,GO:0000287,GO:0004737,GO:0030976	cytosol|carboxy-lyase activity|magnesium ion binding|pyruvate decarboxylase activity|thiamine pyrophosphate binding	sita00010	Glycolysis / Gluconeogenesis
Seita.4G076100.v2.2	101.555	63.7026	139.407	2.19084	1.13148	0.0185238	0.603115	Up	6.5948	6.72672	5.67235	4.68898	1.33879	2.10654
Seita.9G147500.v2.2	50.4412	32.8392	68.0432	2.07272	1.05152	0.0188815	0.605667	Up	3.82762	4.68306	2.09698	1.8696	1.33788	1.71132
Seita.4G253500.v2.2	4.18059	0	8.36118	43.5799	5.44559	0.0196657	0.614046	Up	0.130246	0.522881	0	0	0	0	Os04g0650000	Oryzain alpha chain	GO:0005615,GO:0005764,GO:0004197,GO:0051603	extracellular space|lysosome|cysteine-type endopeptidase activity|proteolysis involved in protein catabolic process
Seita.2G071700.v2.2	69.421	26.8063	112.036	4.18311	2.06457	0.0208821	0.636519	Up	1.10442	8.56591	0.987851	1.56212	0.318157	0.546117	P4H7	Probable prolyl 4-hydroxylase 7	GO:0005783,GO:0005789,GO:0005506,GO:0031418,GO:0004656,GO:0018401	endoplasmic reticulum|endoplasmic reticulum membrane|iron ion binding|L-ascorbic acid binding|procollagen-proline 4-dioxygenase activity|peptidyl-proline hydroxylation to 4-hydroxy-L-proline	sita00330	Arginine and proline metabolism
Seita.9G183800.v2.2	28.4044	16.5096	40.2992	2.43883	1.28619	0.0212937	0.64523	Up	0.32048	0.232069	0.674562	0.125	0.21542	0.136562	Os08g0135800	Zinc finger CCCH domain-containing protein 55	GO:0003677,GO:0046872	DNA binding|metal ion binding
Seita.9G080500.v2.2	22.9855	14.2292	31.7418	2.22924	1.15655	0.0216163	0.654231	Up	1.90752	1.11177	1.54754	0.783094	0.656734	0.503253		Zinc finger protein 1 OS=Triticum aestivum OX=4565 PE=2 SV=1	GO:0005634,GO:0003677,GO:0003700,GO:0046872	nucleus|DNA binding|DNA-binding transcription factor activity|metal ion binding
Seita.8G072100.v2.2	1355.53	576.461	2134.6	3.70291	1.88866	0.0219901	0.660864	Up	263.134	41.3383	82.0288	48.5288	28.3582	21.8945	Os03g0429000	Cysteine proteinase inhibitor 8	GO:0005576,GO:0004869,GO:0006952,GO:0010466	extracellular region|cysteine-type endopeptidase inhibitor activity|defense response|negative regulation of peptidase activity
Seita.4G069800.v2.2	17.1508	9.92201	24.3796	2.44293	1.28861	0.022469	0.665405	Up	1.50332	1.32642	1.52728	0.400733	0.874471	0.437801
Seita.8G179200.v2.2	14.2342	7.98611	20.4824	2.56739	1.3603	0.0231612	0.670232	Up	1.54683	2.46424	2.52214	0.816811	0.831799	0.78082
Seita.9G040200.v2.2	26.6174	12.8108	40.4241	3.17069	1.6648	0.0232304	0.671376	Up	2.35361	1.26546	2.54241	0.970964	0.0988781	0.742545	CML28	Probable calcium-binding protein CML28	GO:0005509	calcium ion binding
Seita.3G314200.v2.2	52.6298	34.3543	70.9053	2.06585	1.04674	0.0235183	0.67173	Up	16.6149	11.3438	8.95658	8.05736	3.76072	5.13489
Seita.7G318400.v2.2	96.8338	64.3181	129.349	2.01497	1.01076	0.0234991	0.67173	Up	1.38587	1.49561	1.58542	0.951653	0.292988	0.846252
Seita.1G133400.v2.2	12.254	5.43265	19.0754	3.48227	1.80003	0.0251902	0.690629	Up	2.75441	3.46422	2.26919	0.143534	1.46168	0.784054	SCP2	Sterol carrier protein 2	GO:0005829,GO:0005777,GO:0006635,GO:0046487,GO:0032365,GO:0009646,GO:0009744,GO:0009845,GO:0048317	cytosol|peroxisome|fatty acid beta-oxidation|glyoxylate metabolic process|intracellular lipid transport|response to absence of light|response to sucrose|seed germination|seed morphogenesis
Seita.8G098000.v2.2	5.80769	1.72585	9.88954	5.70702	2.51274	0.0254027	0.692028	Up	0.211541	0.548833	0.147823	0.0598419	0.06094	0.0326886	ERF15	Ethylene-responsive transcription factor 15	GO:0005634,GO:0003700,GO:0000976,GO:0006952,GO:0009873	nucleus|DNA-binding transcription factor activity|transcription cis-regulatory region binding|defense response|ethylene-activated signaling pathway
Seita.6G011200.v2.2	111.799	70.334	153.264	2.18111	1.12506	0.0256143	0.695575	Up	5.59861	6.74282	5.25809	1.07168	1.88164	4.88512	LIGB	Extradiol ring-cleavage dioxygenase	GO:0051213,GO:0008198,GO:0016701,GO:0008270,GO:0006725	dioxygenase activity|ferrous iron binding|oxidoreductase activity, acting on single donors with incorporation of molecular oxygen|zinc ion binding|cellular aromatic compound metabolic process	sita00965	Betalain biosynthesis
Seita.5G031900.v2.2	272.615	153.988	391.241	2.53885	1.34418	0.0256898	0.696887	Up	37.0985	10.717	18.5502	2.612	16.4029	6.59897
Seita.4G221200.v2.2	17.4872	6.78845	28.186	4.17817	2.06287	0.026062	0.701784	Up	0.309207	0.635446	0.393251	0.183688	0	0.117063	At3g47110	Putative receptor-like protein kinase At3g47110	GO:0005886,GO:0005524,GO:0106310,GO:0004674,GO:0006468	plasma membrane|ATP binding|protein serine kinase activity|protein serine/threonine kinase activity|protein phosphorylation
Seita.1G243600.v2.2	4.15092	1.04338	7.25846	6.96817	2.80078	0.0261485	0.703311	Up	0.0998068	0.0424002	0.108491	0.0109799	0.0111813	0.0119955	WAK5	Wall-associated receptor kinase 5	GO:0005886,GO:0005524,GO:0005509,GO:0030247,GO:0106310,GO:0004674,GO:0007166,GO:0006468	plasma membrane|ATP binding|calcium ion binding|polysaccharide binding|protein serine kinase activity|protein serine/threonine kinase activity|cell surface receptor signaling pathway|protein phosphorylation
Seita.7G211200.v2.2	49.8952	30.0327	69.7577	2.31977	1.21398	0.0265182	0.707099	Up	5.87797	11.5326	4.53985	3.98195	3.53515	1.56164
Seita.9G199300.v2.2	142.473	94.4485	190.497	2.01421	1.01022	0.0264081	0.707099	Up	32.6135	12.1507	16.4118	6.39623	15.0233	8.00225		Probable non-specific lipid-transfer protein 2 OS=Zea mays OX=4577 PE=1 SV=1	GO:0008289,GO:0006869	lipid binding|lipid transport
Seita.6G232800.v2.2	25.9491	14.5259	37.3724	2.58271	1.36888	0.0271927	0.713379	Up	0.431841	0.345384	0.232792	0.157065	0.0444298	0.171594	RGA3	Putative disease resistance protein RGA3	GO:0043531,GO:0005524,GO:0050832	ADP binding|ATP binding|defense response to fungus
Seita.7G150200.v2.2	170.574	109.611	231.537	2.11254	1.07898	0.0270537	0.713379	Up	5.23356	13.2728	11.6853	6.85329	4.42573	2.19138	CHIA	Endochitinase A	GO:0005576,GO:0008061,GO:0004568,GO:0008843,GO:0006040,GO:0016998,GO:0006032,GO:0050832,GO:0000272	extracellular region|chitin binding|chitinase activity|endochitinase activity|amino sugar metabolic process|cell wall macromolecule catabolic process|chitin catabolic process|defense response to fungus|polysaccharide catabolic process	sita00520	Amino sugar and nucleotide sugar metabolism
Seita.9G396300.v2.2	34.386	18.3053	50.4667	2.74337	1.45595	0.0282895	0.721263	Up	6.41405	3.35738	2.01694	0.982823	2.54064	0.66076	At3g01520	Universal stress protein A-like protein	GO:0005829,GO:0005886,GO:0016208	cytosol|plasma membrane|AMP binding
Seita.3G191200.v2.2	2.31557	0	4.63114	24.2058	4.59728	0.0289996	0.730979	Up	0.0540695	0.20673	0.528967	0	0	0
Seita.5G007400.v2.2	22.6736	11.2927	34.0546	3.00476	1.58725	0.0290505	0.731074	Up	2.34885	0.425804	1.50552	0.320772	0.694148	0.350443	TIP4-3	Aquaporin TIP4-3	GO:0016020,GO:0005774,GO:0015250,GO:0006833	membrane|vacuolar membrane|water channel activity|water transport
Seita.7G253000.v2.2	6.8967	0	13.7934	71.8959	6.16784	0.0291882	0.731074	Up	0.770862	0	0	0	0	0	UVR3	(6-4)DNA photolyase	GO:0005737,GO:0005634,GO:0003904,GO:0003914,GO:0003677,GO:0071949,GO:0032922,GO:0043153,GO:0006290,GO:0009411	cytoplasm|nucleus|deoxyribodipyrimidine photo-lyase activity|DNA (6-4) photolyase activity|DNA binding|FAD binding|circadian regulation of gene expression|entrainment of circadian clock by photoperiod|pyrimidine dimer repair|response to UV
Seita.5G113800.v2.2	22.8701	11.7517	33.9884	2.90773	1.53989	0.0295397	0.734482	Up	2.54216	1.32061	1.94637	0.547173	0.167164	1.19557
Seita.1G030200.v2.2	22.7285	14.0034	31.4536	2.25434	1.1727	0.0299172	0.736766	Up	1.68469	1.10709	2.36922	0.57338	0.583901	1.02505	OXS3	Protein OXIDATIVE STRESS 3	GO:0016607,GO:0005634,GO:2000028,GO:2000070,GO:0046686,GO:0046688,GO:0010218,GO:0009416,GO:0006979,GO:0010114,GO:0009611,GO:0010043	nuclear speck|nucleus|regulation of photoperiodism, flowering|regulation of response to water deprivation|response to cadmium ion|response to copper ion|response to far red light|response to light stimulus|response to oxidative stress|response to red light|response to wounding|response to zinc ion
Seita.8G242000.v2.2	9.52402	3.02932	16.0187	5.22831	2.38634	0.0298511	0.736766	Up	0.223611	0.413228	0.0875043	0.0442794	0.0901839	0
Seita.6G202300.v2.2	25.1272	8.05831	42.196	5.24136	2.38994	0.0307651	0.741382	Up	0.597185	8.4196	0.438174	0.96082	0.376327	0.403729
Seita.9G163800.v2.2	2.81224	0.327297	5.29718	14.213	3.82914	0.0308322	0.741382	Up	0.123492	0.35412	0.543661	0	0.0622566	0
Seita.5G221300.v2.2	5.51766	1.40428	9.63104	6.88516	2.78349	0.031346	0.743913	Up	0.0548477	0.131066	0.0134145	0.0067881	0.00691265	0.014832	ABCG36	ABC transporter G family member 36	GO:0016020,GO:0140359,GO:0005524	membrane|ABC-type transporter activity|ATP binding	sita02010	ABC transporters
Seita.1G233300.v2.2	57.8579	36.9857	78.73	2.13253	1.09256	0.0326068	0.753052	Up	1.42341	1.95698	1.33531	1.13904	0.334219	0.611654	At5g06940	Probably inactive leucine-rich repeat receptor-like protein kinase At5g06940	GO:0005886,GO:0005524,GO:0004672,GO:0006468	plasma membrane|ATP binding|protein kinase activity|protein phosphorylation
Seita.2G403800.v2.2	19.7117	12.4426	26.9808	2.1636	1.11343	0.032533	0.753052	Up	1.25511	0.872509	1.04184	0.301257	0.575222	0.534826					sita00760	Nicotinate and nicotinamide metabolism
Seita.5G076300.v2.2	28.7884	18.277	39.2998	2.15458	1.1074	0.0324143	0.753052	Up	4.44571	3.51396	2.34192	1.77761	0.948215	1.84956
Seita.8G181500.v2.2	11.756	4.92818	18.5838	3.7824	1.9193	0.0326223	0.753052	Up	2.72805	2.60761	1.11203	1.12544	0.229217	0.245908
Seita.5G052400.v2.2	9.61853	4.23499	15.0021	3.56066	1.83214	0.0333437	0.759219	Up	0.48652	0.148813	0.266542	0.0963408	0.0392434	0.105252	PKS4	Protein PHYTOCHROME KINASE SUBSTRATE 4	GO:0009638,GO:0010017,GO:0009585	phototropism|red or far-red light signaling pathway|red, far-red light phototransduction
Seita.6G080700.v2.2	14.7195	8.009	21.43	2.6805	1.4225	0.0333017	0.759219	Up	1.13777	0.634395	1.39136	0.18775	0.382391	0.564073
Seita.5G092700.v2.2	50.1911	26.8328	73.5494	2.74546	1.45705	0.0335696	0.760522	Up	2.86749	9.37002	2.67481	1.05641	1.00856	3.24598	HSP16.9C	16.9 kDa class I heat shock protein 3	GO:0005737,GO:0043621,GO:0051082,GO:0051259,GO:0006457,GO:0009408,GO:0042542,GO:0009651	cytoplasm|protein self-association|unfolded protein binding|protein complex oligomerization|protein folding|response to heat|response to hydrogen peroxide|response to salt stress	sita04141	Protein processing in endoplasmic reticulum
Seita.9G176600.v2.2	187.374	111.898	262.851	2.35092	1.23323	0.0335729	0.760522	Up	4.87852	5.63915	4.7912	3.31376	0.438503	2.35216	CYP71Z18	Zealexin A1 synthase	GO:0016020,GO:0020037,GO:0005506,GO:0016709,GO:0010333,GO:0006952,GO:0051502	membrane|heme binding|iron ion binding|oxidoreductase activity, acting on paired donors, with incorporation or reduction of molecular oxygen, NAD(P)H as one donor, and incorporation of one atom of oxygen|terpene synthase activity|defense response|diterpene phytoalexin biosynthetic process
Seita.2G106000.v2.2	26.9839	17.5381	36.4297	2.08321	1.05881	0.0345625	0.769712	Up	1.16397	1.6341	1.28106	0.864335	0.403423	0.590179
Seita.5G077000.v2.2	99.5671	63.2979	135.836	2.14789	1.10292	0.0344137	0.769712	Up	2.53319	2.4524	8.92804	1.5113	2.06296	2.52934	At5g37930	E3 ubiquitin-protein ligase SINA-like 10	GO:0005737,GO:0016740,GO:0008270,GO:0016567,GO:0006511	cytoplasm|transferase activity|zinc ion binding|protein ubiquitination|ubiquitin-dependent protein catabolic process	sita04120	Ubiquitin mediated proteolysis
Seita.5G454900.v2.2	21.7842	13.2786	30.2898	2.26845	1.18171	0.0345048	0.769712	Up	1.27229	1.21612	1.63098	0.434379	0.973168	0.332191	GER8	Germin-like protein 1-3	GO:0048046,GO:0009506,GO:0030145,GO:0010497,GO:2000280	apoplast|plasmodesma|manganese ion binding|plasmodesmata-mediated intercellular transport|regulation of root development
Seita.1G019400.v2.2	13.0402	5.89363	20.1868	3.41924	1.77367	0.0356852	0.774848	Up	0.717117	0.123031	0.305809	0.127439	0.111238	0.0795584	CYP93G1	Cytochrome P450 93G1	GO:0016020,GO:0020037,GO:0005506,GO:0016709,GO:0016717,GO:0051553,GO:0033511	membrane|heme binding|iron ion binding|oxidoreductase activity, acting on paired donors, with incorporation or reduction of molecular oxygen, NAD(P)H as one donor, and incorporation of one atom of oxygen|oxidoreductase activity, acting on paired donors, with oxidation of a pair of donors resulting in the reduction of molecular oxygen to two molecules of water|flavone biosynthetic process|luteolin…
Seita.2G382800.v2.2	44.4366	17.1764	71.6967	4.17649	2.06229	0.0360376	0.77527	Up	2.60944	19.746	1.06368	3.22951	1.09626	1.05847
Seita.4G097300.v2.2	9.01336	3.82977	14.197	3.71288	1.89254	0.0375794	0.787693	Up	0.176348	0.0655521	0.191692	0.00970013	0.0395125	0.0635844	PRAF1	PH, RCC1 and FYVE domains-containing protein 1	GO:0005085,GO:0046872,GO:0070300,GO:0035091	guanyl-nucleotide exchange factor activity|metal ion binding|phosphatidic acid binding|phosphatidylinositol binding
Seita.9G477900.v2.2	13.1725	6.99849	19.3466	2.77818	1.47414	0.0381306	0.795024	Up	0.390502	0.430687	0.99916	0.267671	0.151435	0.194954	HRPN	Peroxidase N	GO:0005576,GO:0020037,GO:0140825,GO:0046872,GO:0042744,GO:0006979	extracellular region|heme binding|lactoperoxidase activity|metal ion binding|hydrogen peroxide catabolic process|response to oxidative stress	sita00940	Phenylpropanoid biosynthesis
Seita.9G328100.v2.2	10.5702	5.06603	16.0744	3.14217	1.65176	0.038973	0.798226	Up	1.2875	1.70398	1.9378	0.196116	0.998571	0.321384
Seita.1G050800.v2.2	46.5084	29.5144	63.5025	2.14486	1.10088	0.0413627	0.819233	Up	0.554248	0.958647	1.08445	0.235183	0.705191	0.228389	SRF6	Protein STRUBBELIG-RECEPTOR FAMILY 6	GO:0005886,GO:0005524,GO:0004672,GO:0006468	plasma membrane|ATP binding|protein kinase activity|protein phosphorylation
Seita.3G141500.v2.2	46.4711	30.9334	62.0089	2.01008	1.00725	0.0414865	0.820163	Up	2.9825	1.88593	3.99516	0.954039	0.971545	2.28311
Seita.8G164900.v2.2	4.54484	1.37067	7.719	5.57768	2.47967	0.0416382	0.820442	Up	1.23631	1.0743	0.329862	0.111279	0.226642	0.121572
Seita.6G180200.v2.2	30.7908	16.1002	45.4813	2.82767	1.49961	0.041687	0.820558	Up	0.830113	3.88797	1.01513	0.945179	0.460337	0.538752	HEC2	Transcription factor HEC2	GO:0005634,GO:0003677,GO:0003700,GO:0046983,GO:0048462,GO:0048467,GO:0080126,GO:0006355,GO:0009266,GO:0010500	nucleus|DNA binding|DNA-binding transcription factor activity|protein dimerization activity|carpel formation|gynoecium development|ovary septum development|regulation of DNA-templated transcription|response to temperature stimulus|transmitting tissue development
Seita.8G155600.v2.2	3.77579	0.716079	6.83551	9.73555	3.28326	0.042294	0.823866	Up	0.0200057	0.172102	0.234861	0.0198077	0	0.0216399	EDS	Eudesmanediol synthase	GO:0005737,GO:0000287,GO:0010333,GO:0006952,GO:0016102	cytoplasm|magnesium ion binding|terpene synthase activity|defense response|diterpenoid biosynthetic process
Seita.2G137500.v2.2	2.3812	0.355179	4.40722	11.8109	3.56205	0.0425179	0.824932	Up	0.155686	0.148813	0.228464	0.0385363	0	0	AHL20	AT-hook motif nuclear-localized protein 20	GO:0005634,GO:0003700,GO:0003680,GO:0043621,GO:0042742,GO:0045087,GO:1900425,GO:0045824,GO:2000028	nucleus|DNA-binding transcription factor activity|minor groove of adenine-thymine-rich DNA binding|protein self-association|defense response to bacterium|innate immune response|negative regulation of defense response to bacterium|negative regulation of innate immune response|regulation of photoperiodism, flowering
Seita.5G364600.v2.2	12.715	6.19305	19.2369	3.09249	1.62877	0.042474	0.824932	Up	1.46383	0.349802	0.596701	0.241557	0.327986	0.175934	LBD15	LOB domain-containing protein 15	GO:0005634,GO:0000976,GO:0010628,GO:1905177	nucleus|transcription cis-regulatory region binding|positive regulation of gene expression|tracheary element differentiation
Seita.9G326900.v2.2	6.27343	1.7373	10.8096	6.22214	2.63741	0.0425794	0.824932	Up	0.71449	0.0718891	0.478258	0	0.0758313	0.122029	EXPB6	Expansin-B6	GO:0005576,GO:0016020,GO:0009653,GO:0071555,GO:0019953	extracellular region|membrane|anatomical structure morphogenesis|cell wall organization|sexual reproduction
Seita.5G093800.v2.2	23.0907	13.8962	32.2852	2.32091	1.21469	0.0428842	0.825316	Up	0.669483	0.922246	0.346744	0.350923	0.258095	0.191692	LRK10L-1.2	LEAF RUST 10 DISEASE-RESISTANCE LOCUS RECEPTOR-LIKE PROTEIN KINASE-like 1.2	GO:0005886,GO:0005524,GO:0030247,GO:0106310,GO:0004674,GO:0071215,GO:0042631,GO:0048573,GO:0006468	plasma membrane|ATP binding|polysaccharide binding|protein serine kinase activity|protein serine/threonine kinase activity|cellular response to abscisic acid stimulus|cellular response to water deprivation|photoperiodism, flowering|protein phosphorylation
Seita.8G072300.v2.2	2884.65	1313.53	4455.76	3.39218	1.76221	0.0432377	0.825316	Up	566.515	86.5574	152.602	117.04	58.9709	48.4351	Os03g0429000	Cysteine proteinase inhibitor 8	GO:0005576,GO:0004869,GO:0006952,GO:0010466	extracellular region|cysteine-type endopeptidase inhibitor activity|defense response|negative regulation of peptidase activity
Seita.9G388000.v2.2	16.1728	9.53895	22.8067	2.37496	1.2479	0.0432009	0.825316	Up	1.51558	1.27483	1.48271	0.300116	0.977994	0.459028	ZFP2	Zinc finger protein 2	GO:0005634,GO:0003700,GO:0046872,GO:0009788,GO:0060862,GO:0006355	nucleus|DNA-binding transcription factor activity|metal ion binding|negative regulation of abscisic acid-activated signaling pathway|negative regulation of floral organ abscission|regulation of DNA-templated transcription
Seita.2G341700.v2.2	53.167	34.3622	71.9717	2.096	1.06764	0.0437121	0.82648	Up	1.11824	1.69848	0.539498	0.439833	0.386124	0.729062	CRK6	Cysteine-rich receptor-like protein kinase 6	GO:0005886,GO:0005524,GO:0004672,GO:0004674,GO:0042742,GO:0006468	plasma membrane|ATP binding|protein kinase activity|protein serine/threonine kinase activity|defense response to bacterium|protein phosphorylation
Seita.9G127600.v2.2	1073.51	526.204	1620.82	3.08029	1.62307	0.0438234	0.82648	Up	38.6034	8.5922	8.75	7.58402	3.31642	6.38474	Os03g0700700	Probable linoleate 9S-lipoxygenase 4	GO:1990136,GO:0046872,GO:0016702,GO:0006633,GO:0034440,GO:0031408	linoleate 9S-lipoxygenase activity|metal ion binding|oxidoreductase activity, acting on single donors with incorporation of molecular oxygen, incorporation of two atoms of oxygen|fatty acid biosynthetic process|lipid oxidation|oxylipin biosynthetic process	sita00591	Linoleic acid metabolism
Seita.9G319800.v2.2	2.83817	0	5.67634	29.6077	4.8879	0.0437736	0.82648	Up	0.555714	0	0.543661	0	0	0
Seita.5G125500.v2.2	31.258	19.383	43.1331	2.21691	1.14855	0.0451783	0.826882	Up	0.835748	1.2482	1.40529	0.206869	0.895324	0.423757	GA3OX2	Gibberellin 3-beta-dioxygenase 2	GO:0051213,GO:0016707,GO:0046872,GO:0009686,GO:0009685,GO:0009416	dioxygenase activity|gibberellin 3-beta-dioxygenase activity|metal ion binding|gibberellin biosynthetic process|gibberellin metabolic process|response to light stimulus	sita00904	Diterpenoid biosynthesis
Seita.7G034700.v2.2	18.4708	8.27481	28.6668	3.46547	1.79305	0.0447232	0.826882	Up	0.603621	1.73091	5.48348	0.256134	0.95639	0.932753
Seita.8G104600.v2.2	3.35232	0.654594	6.05005	8.90079	3.15393	0.0441101	0.826882	Up	0.0794779	0.075969	0.0555386	0	0.0228957	0	SEC3A	Exocyst complex component SEC3A	GO:0005856,GO:0005829,GO:0000145,GO:0070062,GO:0009524,GO:0005886,GO:0005546,GO:0006887,GO:0006893	cytoskeleton|cytosol|exocyst|extracellular exosome|phragmoplast|plasma membrane|phosphatidylinositol-4,5-bisphosphate binding|exocytosis|Golgi to plasma membrane transport
Seita.5G040600.v2.2	8.32915	3.72896	12.9293	3.43604	1.78075	0.0457677	0.831182	Up	0.414865	0.749038	0.676444	0.0456398	0.325341	0.149584	SRO2	Probable inactive poly [ADP-ribose] polymerase SRO2	GO:0005634,GO:0003950	nucleus|NAD+ ADP-ribosyltransferase activity
Seita.2G279600.v2.2	7.16878	3.19734	11.1402	3.51697	1.81433	0.0465597	0.834929	Up	0.20237	0.151985	0.141415	0.0429357	0.0145745	0.0781788	OsI_32082	SPX domain-containing membrane protein OsI_32082	GO:0016020,GO:0022857	membrane|transmembrane transporter activity
Seita.2G339400.v2.2	10.5875	5.13323	16.0418	3.10325	1.63378	0.0465643	0.834929	Up	0.372777	0.252393	0.136759	0.0307572	0.125287	0.0840057	ACD6	Protein ACCELERATED CELL DEATH 6	GO:0005789,GO:0016020,GO:0005886,GO:0008219,GO:0071446,GO:0042742,GO:1900426,GO:1902290,GO:0016567,GO:1900150,GO:2000031,GO:0009617,GO:0050826,GO:0009416,GO:0009751,GO:0009615	endoplasmic reticulum membrane|membrane|plasma membrane|cell death|cellular response to salicylic acid stimulus|defense response to bacterium|positive regulation of defense response to bacterium|positive regulation of defense response to oomycetes|protein ubiquitination|regulation of defense response to fungus|regulation of salicylic acid mediated signaling pathway|response to bacterium|response …
Seita.5G122500.v2.2	85.5365	49.5342	121.539	2.45694	1.29686	0.0464991	0.834929	Up	5.57177	3.64837	7.38234	4.21347	0.575054	1.42368	GLYI4	Glyoxylase I 4	GO:0005737,GO:0005886,GO:0016829,GO:0140041,GO:0006952,GO:0009787,GO:2000022,GO:2000031,GO:0009409,GO:0009408,GO:0009753,GO:0051595,GO:0010045,GO:0006970,GO:0006979,GO:1902074,GO:0010224,GO:0009414,GO:0009611	cytoplasm|plasma membrane|lyase activity|cellular detoxification of methylglyoxal|defense response|regulation of abscisic acid-activated signaling pathway|regulation of jasmonic acid mediated signaling pathway|regulation of salicylic acid mediated signaling pathway|response to cold|response to heat|response to jasmonic acid|response to methylglyoxal|response to nickel cation|response to osmotic s…
Seita.9G386000.v2.2	7.10536	2.67986	11.5309	4.23478	2.08229	0.0469718	0.837359	Up	0.28008	0.30596	0.117431	0.0198077	0.121027	0.0216399	CYP71E1	4-hydroxyphenylacetaldehyde oxime monooxygenase	GO:0005789,GO:0050592,GO:0020037,GO:0005506,GO:0010132	endoplasmic reticulum membrane|4-hydroxyphenylacetaldehyde oxime monooxygenase activity|heme binding|iron ion binding|dhurrin biosynthetic process	sita00460	Cyanoamino acid metabolism
Seita.1G021600.v2.2	23.8371	15.0182	32.6559	2.17459	1.12075	0.0472686	0.837799	Up	1.11764	1.17513	0.492028	0.470294	0.338064	0.423126
Seita.8G190500.v2.2	1.76747	0	3.53494	18.4041	4.20196	0.0478877	0.840247	Up	0.292767	0.139921	0.0954721	0	0	0		Kafirin PSKR2 OS=Sorghum bicolor OX=4558 PE=2 SV=2	GO:0045735	nutrient reservoir activity
Seita.1G360800.v2.2	6.42087	1.06554	11.7762	11.1383	3.47745	0.0483504	0.841992	Up	0.0296821	0.907893	0.116153	0.0881647	0	0	CCR1	Cinnamoyl-CoA reductase 1	GO:0005737,GO:0016621,GO:0016616,GO:0006952,GO:0009809	cytoplasm|cinnamoyl-CoA reductase activity|oxidoreductase activity, acting on the CH-OH group of donors, NAD or NADP as acceptor|defense response|lignin biosynthetic process	sita00940	Phenylpropanoid biosynthesis
Seita.6G122200.v2.2	9.53626	4.57872	14.4938	3.18456	1.67109	0.0489338	0.843242	Up	0.989294	2.10137	1.82813	0.870667	0.221661	0.356701
Seita.5G361900.v2.2	19.4599	9.73911	29.1806	2.9967	1.58338	0.0491603	0.845222	Up	1.32781	0.310247	1.03921	0.496652	0.238007	0.0957517	WRKY70	WRKY DNA-binding transcription factor 70	GO:0005634,GO:0003700,GO:0043565,GO:0002215,GO:2000068,GO:0009625,GO:0009753,GO:0009624,GO:0009751	nucleus|DNA-binding transcription factor activity|sequence-specific DNA binding|defense response to nematode|regulation of defense response to insect|response to insect|response to jasmonic acid|response to nematode|response to salicylic acid
Seita.7G009200.v2.2	38.9212	16.2189	61.6236	3.80396	1.9275	0.0493866	0.847247	Up	0.169062	2.26238	0.179178	0.195287	0.127845	0.350505	HSP82	Heat shock protein 82	GO:0005829,GO:0048471,GO:0005886,GO:0032991,GO:0005524,GO:0016887,GO:0140662,GO:0051082,GO:0034605,GO:0006457,GO:0050821	cytosol|perinuclear region of cytoplasm|plasma membrane|protein-containing complex|ATP binding|ATP hydrolysis activity|ATP-dependent protein folding chaperone|unfolded protein binding|cellular response to heat|protein folding|protein stabilization	sita04141,sita04626	Protein processing in endoplasmic reticulum|Plant-pathogen interaction

## Sheet: Table S4
Table S4 Gene ontology (GO) analysis of up-regulating genes in ko1 compared with Ci846
GO term	Description	Ratio in foreground list	Ratio in background list	p-value	q-value	Gene list	Group
GO:0010132	dhurrin biosynthetic process	6/182	22/21988	1.97903e-08	2.40781e-06	Seita.9G011100.v2.2;Seita.9G011200.v2.2;Seita.9G011500.v2.2;Seita.9G385900.v2.2;Seita.9G386000.v2.2;Seita.9G386100.v2.2	biological_process
GO:0002758	innate immune response-activating signaling pathway	8/182	151/21988	3.83177e-05	0.001998	Seita.1G191600.v2.2;Seita.8G049900.v2.2;Seita.8G184600.v2.2;Seita.8G214700.v2.2;Seita.8G228400.v2.2;Seita.8G238400.v2.2;Seita.8G238900.v2.2;Seita.8G249400.v2.2	biological_process
GO:0051259	protein complex oligomerization	4/182	26/21988	5.88786e-05	0.00268633	Seita.5G092700.v2.2;Seita.5G093000.v2.2;Seita.5G131400.v2.2;Seita.9G458600.v2.2	biological_process
GO:0050832	defense response to fungus	15/182	580/21988	0.00010217	0.00414358	Seita.2G172800.v2.2;Seita.3G100200.v2.2;Seita.3G195000.v2.2;Seita.5G072900.v2.2;Seita.5G132800.v2.2;Seita.5G445300.v2.2;Seita.6G232800.v2.2;Seita.7G150200.v2.2;Seita.7G153800.v2.2;Seita.8G149100.v2.2;Seita.8G157500.v2.2;Seita.8G162500.v2.2;Seita.8G235200.v2.2;Seita.8G236600.v2.2;Seita.8G237800.v2.2	biological_process
GO:0009626	plant-type hypersensitive response	9/182	251/21988	0.000254102	0.00843157	Seita.1G191600.v2.2;Seita.8G049900.v2.2;Seita.8G184600.v2.2;Seita.8G214700.v2.2;Seita.8G228400.v2.2;Seita.8G238400.v2.2;Seita.8G238900.v2.2;Seita.8G249400.v2.2;Seita.J025000.v2.2	biological_process
GO:0042742	defense response to bacterium	14/182	570/21988	0.000295307	0.00898226	Seita.1G191600.v2.2;Seita.2G137500.v2.2;Seita.2G172800.v2.2;Seita.2G339400.v2.2;Seita.2G341700.v2.2;Seita.6G023900.v2.2;Seita.8G049900.v2.2;Seita.8G184600.v2.2;Seita.8G214700.v2.2;Seita.8G227300.v2.2;Seita.8G228400.v2.2;Seita.8G238400.v2.2;Seita.8G238900.v2.2;Seita.8G249400.v2.2	biological_process
GO:0034620	cellular response to unfolded protein	3/182	18/21988	0.000415354	0.0105164	Seita.3G216900.v2.2;Seita.8G225000.v2.2;Seita.9G488400.v2.2	biological_process
GO:0042542	response to hydrogen peroxide	5/182	79/21988	0.00050511	0.010845	Seita.5G092700.v2.2;Seita.5G093000.v2.2;Seita.5G131400.v2.2;Seita.5G235900.v2.2;Seita.9G458600.v2.2	biological_process
GO:0006952	defense response	19/182	1024/21988	0.000870244	0.015882	Seita.1G360800.v2.2;Seita.2G433600.v2.2;Seita.3G340200.v2.2;Seita.5G122500.v2.2;Seita.6G068300.v2.2;Seita.6G135200.v2.2;Seita.6G135500.v2.2;Seita.8G072100.v2.2;Seita.8G072200.v2.2;Seita.8G072300.v2.2;Seita.8G098000.v2.2;Seita.8G155600.v2.2;Seita.8G194100.v2.2;Seita.8G228500.v2.2;Seita.8G229100.v2.2;Seita.8G239600.v2.2;Seita.8G247100.v2.2;Seita.9G176600.v2.2;Seita.J021900.v2.2	biological_process
GO:0009408	response to heat	7/182	199/21988	0.00137956	0.0239781	Seita.3G216900.v2.2;Seita.5G092700.v2.2;Seita.5G093000.v2.2;Seita.5G122500.v2.2;Seita.5G131400.v2.2;Seita.9G458600.v2.2;Seita.9G488400.v2.2	biological_process
GO:1900425	negative regulation of defense response to bacterium	3/182	30/21988	0.00192124	0.0304893	Seita.2G137500.v2.2;Seita.2G401500.v2.2;Seita.2G433600.v2.2	biological_process
GO:0051707	response to other organism	6/182	158/21988	0.00205932	0.0313189	Seita.2G430400.v2.2;Seita.8G194100.v2.2;Seita.8G228500.v2.2;Seita.8G229100.v2.2;Seita.8G239600.v2.2;Seita.8G247100.v2.2	biological_process
GO:0015812	gamma-aminobutyric acid transport	2/182	11/21988	0.003568	0.0434107	Seita.5G449400.v2.2;Seita.5G449500.v2.2	biological_process
GO:0005576	extracellular region	19/182	1164/21988	0.00370435	0.0436157	Seita.2G339800.v2.2;Seita.3G168200.v2.2;Seita.3G405700.v2.2;Seita.5G372900.v2.2;Seita.5G411000.v2.2;Seita.5G419400.v2.2;Seita.6G135200.v2.2;Seita.6G135500.v2.2;Seita.7G006800.v2.2;Seita.7G150200.v2.2;Seita.7G291800.v2.2;Seita.8G072100.v2.2;Seita.8G072200.v2.2;Seita.8G072300.v2.2;Seita.8G242200.v2.2;Seita.9G106500.v2.2;Seita.9G326900.v2.2;Seita.9G477900.v2.2;Seita.J021900.v2.2	cellular_component
GO:0043531	ADP binding	22/182	540/21988	8.17802e-10	2.98498e-07	Seita.1G191600.v2.2;Seita.2G172800.v2.2;Seita.3G100200.v2.2;Seita.3G195000.v2.2;Seita.3G400300.v2.2;Seita.6G232800.v2.2;Seita.8G049900.v2.2;Seita.8G162500.v2.2;Seita.8G184600.v2.2;Seita.8G194100.v2.2;Seita.8G214700.v2.2;Seita.8G228400.v2.2;Seita.8G228500.v2.2;Seita.8G229100.v2.2;Seita.8G235200.v2.2;Seita.8G236600.v2.2;Seita.8G238400.v2.2;Seita.8G238900.v2.2;Seita.8G239600.v2.2;Seita.8G247100.v2.2…	molecular_function
GO:0050592	4-hydroxyphenylacetaldehyde oxime monooxygenase activity	6/182	16/21988	2.21351e-09	4.03966e-07	Seita.9G011100.v2.2;Seita.9G011200.v2.2;Seita.9G011500.v2.2;Seita.9G385900.v2.2;Seita.9G386000.v2.2;Seita.9G386100.v2.2	molecular_function
GO:0005524	ATP binding	57/182	3614/21988	4.70283e-07	4.29133e-05	Seita.1G015900.v2.2;Seita.1G050800.v2.2;Seita.1G191600.v2.2;Seita.1G233300.v2.2;Seita.1G243600.v2.2;Seita.1G264800.v2.2;Seita.1G332200.v2.2;Seita.2G097400.v2.2;Seita.2G172800.v2.2;Seita.2G341700.v2.2;Seita.2G423600.v2.2;Seita.3G021400.v2.2;Seita.3G060600.v2.2;Seita.3G100200.v2.2;Seita.3G101300.v2.2;Seita.3G111900.v2.2;Seita.3G175700.v2.2;Seita.3G195000.v2.2;Seita.3G216900.v2.2;Seita.3G400300.v2.2…	molecular_function
GO:0090729	toxin activity	4/182	16/21988	7.64714e-06	0.000558241	Seita.6G135200.v2.2;Seita.6G135500.v2.2;Seita.8G149100.v2.2;Seita.J021900.v2.2	molecular_function
GO:0051082	unfolded protein binding	8/182	136/21988	1.80444e-05	0.0010977	Seita.3G216900.v2.2;Seita.5G092700.v2.2;Seita.5G093000.v2.2;Seita.5G131400.v2.2;Seita.7G009200.v2.2;Seita.8G225000.v2.2;Seita.9G458600.v2.2;Seita.9G488400.v2.2	molecular_function
GO:0140662	ATP-dependent protein folding chaperone	5/182	67/21988	0.000234448	0.00843157	Seita.3G216900.v2.2;Seita.7G009200.v2.2;Seita.8G225000.v2.2;Seita.9G451500.v2.2;Seita.9G488400.v2.2	molecular_function
GO:0004869	cysteine-type endopeptidase inhibitor activity	3/182	17/21988	0.000348243	0.00977761	Seita.8G072100.v2.2;Seita.8G072200.v2.2;Seita.8G072300.v2.2	molecular_function
GO:0043621	protein self-association	8/182	215/21988	0.000438034	0.0105164	Seita.2G137500.v2.2;Seita.5G092700.v2.2;Seita.5G093000.v2.2;Seita.5G131400.v2.2;Seita.8G049900.v2.2;Seita.8G228400.v2.2;Seita.8G238400.v2.2;Seita.9G458600.v2.2	molecular_function
GO:0020037	heme binding	14/182	596/21988	0.000460994	0.0105164	Seita.1G019400.v2.2;Seita.1G033200.v2.2;Seita.4G176700.v2.2;Seita.7G006800.v2.2;Seita.8G204300.v2.2;Seita.9G011100.v2.2;Seita.9G011200.v2.2;Seita.9G011500.v2.2;Seita.9G176600.v2.2;Seita.9G189700.v2.2;Seita.9G385900.v2.2;Seita.9G386000.v2.2;Seita.9G386100.v2.2;Seita.9G477900.v2.2	molecular_function
GO:0051787	misfolded protein binding	3/182	20/21988	0.00057325	0.0116242	Seita.3G216900.v2.2;Seita.8G225000.v2.2;Seita.9G488400.v2.2	molecular_function
GO:0005506	iron ion binding	12/182	492/21988	0.000848897	0.015882	Seita.1G019400.v2.2;Seita.1G033200.v2.2;Seita.2G071700.v2.2;Seita.8G204300.v2.2;Seita.9G011100.v2.2;Seita.9G011200.v2.2;Seita.9G011500.v2.2;Seita.9G176600.v2.2;Seita.9G189700.v2.2;Seita.9G385900.v2.2;Seita.9G386000.v2.2;Seita.9G386100.v2.2	molecular_function
GO:0031072	heat shock protein binding	3/182	28/21988	0.00156916	0.0260338	Seita.3G216900.v2.2;Seita.8G225000.v2.2;Seita.9G488400.v2.2	molecular_function
GO:0016682	oxidoreductase activity, acting on diphenols and related substances as donors, oxygen as acceptor	2/182	9/21988	0.002361	0.0344705	Seita.9G367400.v2.2;Seita.9G367900.v2.2	molecular_function
GO:0031625	ubiquitin protein ligase binding	6/182	166/21988	0.00263629	0.0370094	Seita.1G332200.v2.2;Seita.3G021400.v2.2;Seita.3G060600.v2.2;Seita.3G216900.v2.2;Seita.8G233200.v2.2;Seita.8G243700.v2.2	molecular_function
GO:0044183	protein folding chaperone	3/182	34/21988	0.0027639	0.0373639	Seita.3G216900.v2.2;Seita.8G225000.v2.2;Seita.9G488400.v2.2	molecular_function
GO:0015180	L-alanine transmembrane transporter activity	2/182	10/21988	0.00293521	0.0382626	Seita.5G449400.v2.2;Seita.5G449500.v2.2	molecular_function
GO:0015185	gamma-aminobutyric acid transmembrane transporter activity	2/182	11/21988	0.003568	0.0434107	Seita.5G449400.v2.2;Seita.5G449500.v2.2	molecular_function

## Sheet: Table S5
Table S5 Gene ontology (GO) analysis of down-regulating genes in ko1 compared with Ci846
GO term	Description	Ratio in foreground list	Ratio in background list	p-value	q-value	Gene list	Group
GO:0007166	cell surface receptor signaling pathway	7/169	138/21988	9.74532e-05	0.0103788	Seita.4G058500.v2.2;Seita.8G177800.v2.2;Seita.8G179700.v2.2;Seita.8G240000.v2.2;Seita.8G241700.v2.2;Seita.8G241900.v2.2;Seita.8G242300.v2.2	biological_process
GO:0048768	root hair cell tip growth	3/169	16/21988	0.000232063	0.0164765	Seita.3G164800.v2.2;Seita.3G230000.v2.2;Seita.9G478500.v2.2	biological_process
GO:0005987	sucrose catabolic process	3/169	19/21988	0.000394802	0.0240265	Seita.6G181400.v2.2;Seita.6G181500.v2.2;Seita.6G181600.v2.2	biological_process
GO:0009311	oligosaccharide metabolic process	4/169	48/21988	0.000503448	0.0268086	Seita.8G177800.v2.2;Seita.8G240000.v2.2;Seita.8G241700.v2.2;Seita.8G241900.v2.2	biological_process
GO:0009992	cellular water homeostasis	4/169	52/21988	0.000683958	0.032374	Seita.8G177800.v2.2;Seita.8G240000.v2.2;Seita.8G241700.v2.2;Seita.8G241900.v2.2	biological_process
GO:1904821	chloroplast disassembly	2/169	6/21988	0.000863226	0.0367734	Seita.3G137000.v2.2;Seita.3G137100.v2.2	biological_process
GO:0042752	regulation of circadian rhythm	4/169	61/21988	0.00124964	0.0443623	Seita.2G035000.v2.2;Seita.2G407400.v2.2;Seita.6G205100.v2.2;Seita.9G250300.v2.2	biological_process
GO:0071446	cellular response to salicylic acid stimulus	3/169	29/21988	0.00140714	0.0444779	Seita.2G299500.v2.2;Seita.3G188500.v2.2;Seita.9G101900.v2.2	biological_process
GO:0005983	starch catabolic process	3/169	30/21988	0.00155471	0.0444779	Seita.6G181400.v2.2;Seita.6G181500.v2.2;Seita.6G181600.v2.2	biological_process
GO:0042742	defense response to bacterium	12/169	570/21988	0.00156612	0.0444779	Seita.1G211800.v2.2;Seita.2G299500.v2.2;Seita.3G081500.v2.2;Seita.3G081600.v2.2;Seita.3G081700.v2.2;Seita.3G188500.v2.2;Seita.3G340100.v2.2;Seita.5G047500.v2.2;Seita.6G229600.v2.2;Seita.8G239100.v2.2;Seita.8G243100.v2.2;Seita.9G101900.v2.2	biological_process
GO:0050832	defense response to fungus	12/169	580/21988	0.00181045	0.0482032	Seita.4G035100.v2.2;Seita.5G047500.v2.2;Seita.5G078100.v2.2;Seita.8G029500.v2.2;Seita.8G154600.v2.2;Seita.8G157100.v2.2;Seita.8G178300.v2.2;Seita.8G242600.v2.2;Seita.8G243800.v2.2;Seita.8G246800.v2.2;Seita.8G248900.v2.2;Seita.J024800.v2.2	biological_process
GO:0035619	root hair tip	2/169	7/21988	0.00120241	0.0443623	Seita.3G164800.v2.2;Seita.3G230000.v2.2	cellular_component
GO:0043531	ADP binding	16/169	540/21988	4.49453e-06	0.00191467	Seita.1G211800.v2.2;Seita.4G035100.v2.2;Seita.5G047500.v2.2;Seita.6G229600.v2.2;Seita.8G029500.v2.2;Seita.8G154600.v2.2;Seita.8G157100.v2.2;Seita.8G178300.v2.2;Seita.8G239100.v2.2;Seita.8G242600.v2.2;Seita.8G243100.v2.2;Seita.8G243800.v2.2;Seita.8G248600.v2.2;Seita.8G248800.v2.2;Seita.8G248900.v2.2;Seita.J024800.v2.2	molecular_function
GO:0030247	polysaccharide binding	9/169	194/21988	1.99492e-05	0.00413995	Seita.4G058500.v2.2;Seita.5G094200.v2.2;Seita.5G094400.v2.2;Seita.8G177800.v2.2;Seita.8G179700.v2.2;Seita.8G240000.v2.2;Seita.8G241700.v2.2;Seita.8G241900.v2.2;Seita.8G242300.v2.2	molecular_function
GO:0005509	calcium ion binding	12/169	368/21988	2.91546e-05	0.00413995	Seita.4G058500.v2.2;Seita.6G181400.v2.2;Seita.6G181500.v2.2;Seita.6G181600.v2.2;Seita.8G177800.v2.2;Seita.8G179700.v2.2;Seita.8G240000.v2.2;Seita.8G241700.v2.2;Seita.8G241900.v2.2;Seita.8G242300.v2.2;Seita.8G246300.v2.2;Seita.9G075900.v2.2	molecular_function
GO:0004556	alpha-amylase activity	3/169	16/21988	0.000232063	0.0164765	Seita.6G181400.v2.2;Seita.6G181500.v2.2;Seita.6G181600.v2.2	molecular_function
